# Supplementary material for: Capturing heart valve development with Gene Ontology
Source: Front Genet. 2023 Oct 17;14:1251902. doi: 10.3389/fgene.2023.1251902 (PMC10616796; doi:10.3389/fgene.2023.1251902)
Supplement: Supplementary file 2 [file Table3.XLSX]

## Sheet: filtered terms + Reactome
	Supplementary Table 3. Enrichment analysis of 28 genes with variants associated with BAV. A functional enrichment of the 28 genes with exonic variants associated with BAV identified by Bonachea et al. (2014)
	The functional enrichment was conducted using the DAVID enrichment tool [REF] on 15 April 2023
Table 2	GO Term ID	GO Term name	Reactome count	Reactome genes	Count		% of 28 genes	Fold Enrichment	PValue	Genes	List Total	Pop Hits	Pop Total	Fold Enrichment	Bonferroni	Benjamini	FDR
Response	GO:0071773	cellular response to BMP stimulus			6		21.4286	21.9467	5.70636e-06	NOTCH2, NOTCH1, GATA5, GATA4, SOX9, MSX1	28	189	19357	21.9467	0.0150081	6.93663e-05	5.44722e-05
response	GO:0071345	cellular response to cytokine stimulus			5		17.8571	3.84923	0.0345212	NOTCH1, VEGFC, NFATC1, PAX6, SOX9	28	898	19357	3.84923	1	0.125317	0.098409
Response	GO:0071363	cellular response to growth factor stimulus			13		46.4286	12.0795	9.73635e-11	NOTCH2, FLT1, NOTCH1, AXIN1, VEGFB, VEGFC, GATA5, GATA4, NFATC1, SOX9, MSX1, NOS1, WNT4	28	744	19357	12.0795	2.58013e-07	6.14317e-09	4.82413e-09
Response	GO:0071560	cellular response to transforming growth factor beta stimulus			4		14.2857	9.94707	0.00664251	AXIN1, NFATC1, SOX9, WNT4	28	278	19357	9.94707	1	0.0325696	0.0255763
Response	GO:0035924	cellular response to vascular endothelial growth factor stimulus			4		14.2857	36.3853	0.000158968	FLT1, NOTCH1, VEGFB, VEGFC	28	76	19357	36.3853	0.343805	0.00131235	0.00103057
						NOTCH2, NOTCH3, FLT1, NOTCH1, PPP3CA, GLI1, SOX9, WNT4, JAG1, PTCH1, PTCH2, AXIN1, VEGFB, VEGFC, NFATC1, AXIN2, APC, SNAI1,
Table 2	GO Term ID	GO Term name	Reactome count	Reactome genes	GO Count			GO Genes			List Total	Pop Hits	Pop Total	Fold Enrichment	Bonferroni	Benjamini	FDR
signaling	GO:0023052	signaling	18	NOTCH2, NOTCH3, FLT1, NOTCH1, JAG1, PTCH1, PTCH2, AXIN1, VEGFB, VEGFC, NFATC1, AXIN2, GLI1, PPP3CA, APC, SNAI1, SOX9, WNT4	26	SLC35B2, GATA5, GATA4, MSX1, NOS1, PAX6, TBX5, MCTP2		NOTCH2, NOTCH3, FLT1, NOTCH1, GATA5, GATA4, GLI1, PPP3CA, SOX9, MSX1, NOS1, WNT4, JAG1, PTCH1, PTCH2, AXIN1, VEGFB, VEGFC, PAX6, NFATC1, AXIN2, TBX5, APC, SNAI1, MCTP2			28	6757	19357	2.66011	1.49584e-06	2.93303e-08	2.30326e-08
WNT Signaling	GO:0016055	Wnt signaling pathway	7	PPP3CA, APC, AXIN1, NFATC1, SOX9, AXIN2, WNT4	8	GLI1, NOTCH1,		APC, AXIN1, NFATC1, SOX9, AXIN2, WNT4			28	486	19357	11.3798	0.00912562	4.58375e-05	3.59954e-05
NOTCH Signaling	GO:0007219	Notch signaling pathway	4	NOTCH2, NOTCH3, NOTCH1, JAG1	7	SNAI1, GATA5, SOX9		NOTCH2, NOTCH3, NOTCH1, JAG1, SNAI1, GATA5, SOX9			28	179	19357	27.0349	0.000383751	3.28055e-06	2.57616e-06
BMP signaling	GO:0030509	BMP signaling pathway			4			NOTCH2, NOTCH1, GATA4, MSX1			28	178	19357	15.5353	0.993544	0.0114238	0.00897091
calcium signaling	GO:0019722	calcium-mediated signaling			4			PPP3CA, NFATC1, NOS1, MCTP2			28	215	19357	12.8618	0.999819	0.0178446	0.014013
smoothened signaling	GO:0007224	smoothened signaling pathway			4			PTCH1, PTCH2, PAX6, GLI1			28	135	19357	20.4836	0.897287	0.00571116	0.00448488
VEGF signaling	GO:0038084	vascular endothelial growth factor signaling pathway	3	FLT1, VEGFB, VEGFC	3			FLT1, VEGFB, VEGFC			28	47	19357	44.1269	0.994307	0.0116558	0.00915308
calcineurin signaling	GO:0033173	calcineurin-NFAT signaling cascade	2	PPP3CA, NFATC1	2			PPP3CA, NFATC1			28	43	19357	32.1545	1	0.190317	0.149452
inositol signaling	GO:0048016	inositol phosphate-mediated signaling			2			PPP3CA, NFATC1			28	55	19357	25.139	1	0.231239	0.181588
Table 2	GO Term ID	GO Term name			Count		% of 28 genes	Fold Enrichment	PValue	Genes	List Total	Pop Hits	Pop Total	Fold Enrichment	Bonferroni	Benjamini	FDR
Valve	GO:0003176	aortic valve development			8		28.5714	128.618	1.37269e-13	NOTCH1, JAG1, SNAI1, GATA5, GATA4, NFATC1, SOX9, AXIN2	28	43	19357	128.618	3.63642e-10	2.42509e-11	1.90438e-11
valve	GO:0003171	atrioventricular valve development			4		14.2857	98.7602	7.74594e-06	NOTCH1, GATA4, AXIN2, TBX5	28	28	19357	98.7602	0.0203176	9.24628e-05	7.26095e-05
Valve	GO:0003197	endocardial cushion development			9		32.1429	119.652	3.27753e-15	NOTCH1, JAG1, APC, SNAI1, GATA5, GATA4, SOX9, MSX1, TBX5	28	52	19357	119.652	8.82627e-12	1.24078e-12	9.74362e-13
Valve	GO:0003170	heart valve development			11		39.2857	104.172	2.44215e-18	NOTCH2, NOTCH1, JAG1, APC, SNAI1, GATA5, GATA4, NFATC1, SOX9, AXIN2, TBX5	28	73	19357	104.172	6.47169e-15	6.47169e-15	5.08211e-15
Valve	GO:0003174	mitral valve development			2		7.14286	115.22	0.016615	NOTCH1, AXIN2	28	12	19357	115.22	1	0.0688819	0.0540918
valve	GO:0003177	pulmonary valve development			4		14.2857	120.23	4.20696e-06	NOTCH2, NOTCH1, JAG1, NFATC1	28	23	19357	120.23	0.0110866	5.38572e-05	4.22932e-05
Valve	GO:1905314	semi-lunar valve development			9		32.1429	132.381	1.37631e-15	NOTCH2, NOTCH1, JAG1, SNAI1, GATA5, GATA4, NFATC1, SOX9, AXIN2	28	47	19357	132.381	3.53051e-12	6.07872e-13	4.77352e-13
Regulation terms not required
Response	GO:0090287	regulation of cellular response to growth factor stimulus			8		28.5714	15.2778	4.85707e-07	NOTCH2, NOTCH1, AXIN1, VEGFB, VEGFC, GATA4, MSX1, WNT4	28	362	19357	15.2778	0.0012863	8.75594e-06	6.87589e-06
NOTCH Signaling	GO:0045747	positive regulation of Notch signaling pathway			3		10.7143	43.2076	0.00203146	NOTCH1, JAG1, GATA5	28	48	19357	43.2076	0.995433	0.0120434	0.00945745
NOTCH Signaling	GO:0008593	regulation of Notch signaling pathway			3		10.7143	21.1629	0.00820076	NOTCH1, JAG1, GATA5	28	98	19357	21.1629	1	0.038738	0.0304203
VEGF signaling	GO:0030947	regulation of vascular endothelial growth factor receptor signaling pathway			2		7.14286	37.3687	0.05038	VEGFB, VEGFC	28	37	19357	37.3687	1	0.169856	0.133385
smoothened signaling	GO:0008589	regulation of smoothened signaling pathway			3		10.7143	23.044	0.00695765	PTCH1, PTCH2, GLI1	28	90	19357	23.044	1	0.0336456	0.0264213
smoothened signaling	GO:0045879	negative regulation of smoothened signaling pathway			3		10.7143	57.6101	0.00114635	PTCH1, PTCH2, GLI1	28	36	19357	57.6101	0.952145	0.00730248	0.00573452
WNT Signaling	GO:0090090	negative regulation of canonical Wnt signaling pathway			6		21.4286	24.1159	3.60081e-06	NOTCH1, APC, AXIN1, SOX9, AXIN2, GLI1	28	172	19357	24.1159	0.00949679	4.71998e-05	3.70652e-05
WNT Signaling	GO:0030178	negative regulation of Wnt signaling pathway			7		25	23.4915	3.31796e-07	NOTCH1, APC, AXIN1, NFATC1, SOX9, AXIN2, GLI1	28	206	19357	23.4915	0.000878874	6.23589e-06	4.89693e-06
WNT signaling	GO:0060828	regulation of canonical Wnt signaling pathway			6		21.4286	14.1086	4.79419e-05	NOTCH1, APC, AXIN1, SOX9, AXIN2, GLI1	28	294	19357	14.1086	0.11931	0.00043809	0.000344024
WNT Signaling	GO:0030111	regulation of Wnt signaling pathway			7		25	12.9047	1.0654e-05	NOTCH1, APC, AXIN1, NFATC1, SOX9, AXIN2, GLI1	28	375	19357	12.9047	0.0278385	0.000121695	9.55649e-05
signaling	GO:0023051	regulation of signaling			24		85.7143	4.48182	2.22589e-13	NOTCH2, SLC35B2, FLT1, NOTCH1, JAG1, PTCH1, PTCH2, AXIN1, VEGFB, VEGFC, GATA5, GATA4, NFATC1, AXIN2, GLI1, TBX5, PPP3CA, APC, SNAI1, SOX9, MSX1, NOS1, MCTP2, WNT4	28	3702	19357	4.48182	5.89889e-10	3.27701e-11	2.57338e-11
BMP signaling	GO:0030513	positive regulation of BMP signaling pathway			4		14.2857	65.8401	2.67928e-05	NOTCH2, NOTCH1, GATA4, MSX1	28	42	19357	65.8401	0.0685399	0.000269966	0.000212
BMP signaling	GO:0030510	regulation of BMP signaling pathway			4		14.2857	22.6663	0.000639704	NOTCH2, NOTCH1, GATA4, MSX1	28	122	19357	22.6663	0.81654	0.00443774	0.00348488
child or parent term not required
calcineurin signaling	GO:0097720	calcineurin-mediated signaling			2		7.14286	30.0575	0.0622599	PPP3CA, NFATC1	28	46	19357	30.0575	1	0.199744	0.156856
VEGF signaling	GO:0048010	vascular endothelial growth factor receptor signaling pathway			3		10.7143	34.5661	0.00315501	FLT1, VEGFB, VEGFC	28	60	19357	34.5661	0.999769	0.0174183	0.0136783
WNT Signaling	GO:0060070	canonical Wnt signaling pathway			7		25	14.4455	5.59509e-06	NOTCH1, APC, AXIN1, SOX9, AXIN2, GLI1, WNT4	28	335	19357	14.4455	0.0147177	6.86435e-05	5.39046e-05

## Sheet: Supplementary Table 2 (3)
Supplementary Table 2. Heart valve relevant annotations to human proteins. This data was downloaded from QuickGO using the SLIM terms: 'aortic valve development', 'endocardial cushion development' and 'heart valve development' and includes all child terms and IEA annotations. The proteins annotated with the term 'aortic valve development', are included within and 'heart valve development' list of…
Signaling pathway or other roles	HGNC symbol	Number of annotations associated with each protein and the SLIM GO term			total number of annotations
		aortic valve development	endocardial cushion development	heart valve development
BMP and TGFB	ACVR1		10	4	14	#REF!
BMP and TGFB	ACVRL1		3		3	#REF!
BMP and TGFB	ADAMTS5	2	2	4	6	#REF!
BMP and TGFB	ADAMTS9			1	1	#REF!
WNT	APC		1	1	2	#REF!
APELIN	APLNR		2	2	4	#REF!
WNT	AXIN2	2		4	4	#REF!
BMP and TGFB	BMP2	3	7	6	13	#REF!
BMP and TGFB	BMP4	3	5	6	11	#REF!
BMP and TGFB	BMP5		3		3	#REF!
BMP and TGFB	BMP7		3		3	#REF!
BMP and TGFB	BMPR1A		5	6	11	#REF!
BMP and TGFB	BMPR2	2	2	11	13	#REF!
Structural	CCN1			1	1	#REF!
Structural	CDH11	1		1	1	#REF!
BMP and TGFB	CITED2		2		2	#REF!
Smoothened	CPLANE2		1		1	#REF!
Calcium	CRELD1		1		1	#REF!
Structural	CCN1			1	1	#REF!
Structural	DCHS1		1	2	3	#REF!
NOTCH	DLL4	1		1	1	#REF!
Ephrin	EFNA1	2		6	6	#REF!
Structural	ELN	2		2	2	#REF!
Structural	EMILIN1	2		2	2	#REF!
BMP and TGFB	ENG		12		12	#REF!
Neuregulin	ERBB3		1		1	#REF!
FGF	FGF8		2		2	#REF!
FGF	FGFRL1			1	1	#REF!
BMP and TGFB	FOXF1		1		1	#REF!
BMP and TGFB	GATA3	2		2	2	#REF!
BMP and TGFB	GATA4	1	2	2	4	#REF!
BMP and TGFB	GATA5	4	2	4	6	#REF!
Gap junction	GJA5			2	2	#REF!
WNT	GSK3B			1	1	#REF!
Retinol	HECTD1			2	2	#REF!
NOTCH	HEY1	1	1	3	4	#REF!
NOTCH	HEY2	3	1	1	11	#REF!
NOTCH	HEYL	1	5	5	10	#REF!
BMP and TGFB	ISL1		2		2	#REF!
NOTCH	JAG1	1	2	3	5	#REF!
RNA binding	MATR3			2	2	#REF!
NOTCH	MDM2		1	2	3	#REF!
TP53	MDM4		1	2	3	#REF!
BMP and TGFB	MEF2C			1	1	#REF!
BMP and TGFB	MSX1		1		1	#REF!
BMP and TGFB	MSX2		1		1	#REF!
MTOR	MTOR			1	1	#REF!
EGFR (lysosome)	NAGLU			2	2	#REF!
Calcium	NFATC1	1		2	2	#REF!
WNT	NKX2-5	1		1	1	#REF!
BMP and TGFB	NOG		4		4	#REF!
NOTCH	NOS3	4	2	6	8	#REF!
NOTCH	NOTCH1	7	8	18	26	#REF!
NOTCH	NOTCH2			1	1	#REF!
Natriuretic peptide	NPPA	1		1	1	#REF!
WNT	OLFM1			1	1	#REF!
Natriuretic peptide	PDE2A			1	1	#REF!
VEGF	PRDM1			1	1	#REF!
Smoothened	RB1	3		3	3	#REF!
BMP and TGFB	RBM24		2		2	#REF!
NOTCH	RBPJ	2	2	4	6	#REF!
WNT	RHOA	1		1	1	#REF!
SLIT/ROBO	ROBO1	1	1	2	3	#REF!
SLIT/ROBO	ROBO2	1	1	2	3	#REF!
WNT	ROCK1	1		1	1	#REF!
WNT	ROCK2	1		1	1	#REF!
BMP and TGFB	SCX			4	4	#REF!
Smoothened	SHOX2			3	3	#REF!
SLIT/ROBO	SLIT2	1		2	2	#REF!
SLIT/ROBO	SLIT3	2		4	4	#REF!
BMP and TGFB	SMAD2	3	3	6	9	#REF!
BMP and TGFB	SMAD4		2	6	8	#REF!
BMP and TGFB	SMAD6	1		6	6	#REF!
NOTCH	SNAI1	1	3	1	4	#REF!
NOTCH	SNAI2	1	6	1	7	#REF!
BMP and TGFB	SOX4			2	2	#REF!
BMP and TGFB	SOX9	1	2	6	8	#REF!
Retinol	STRA6			1	1	#REF!
BMP and TGFB	TBX2		4		4	#REF!
BMP and TGFB	TBX20	3	5	9	14	#REF!
BMP and TGFB	TBX3		1		1	#REF!
Natriuretic peptide	TBX5		1	1	2	#REF!
BMP and TGFB	TGFB1	2	1	4	5	#REF!
BMP and TGFB	TGFB2		5	3	8	#REF!
BMP and TGFB	TGFB3		1		1	#REF!
BMP and TGFB	TGFBR1		3		3	#REF!
BMP and TGFB	TGFBR2	1	11	7	18	#REF!
TIE	TIE1	2		2	2	#REF!
BMP and TGFB	TMEM100		2		2	#REF!
TNF	TNFRSF1A	2		4	4	#REF!
TNF	TNFRSF1B	2		4	4	#REF!
SLIT/ROBO	TWIST1	2	1	6	7	#REF!
WNT	ZBTB14			1	1	#REF!
BMP and TGFB	ZFPM1			6	6	#REF!
Total number of proteins		43	53	74	94
Total number of annotations		81	154	232	396

## Sheet: Supplemental Table S3 
Supplemental Table S3. Enrichment analysis of 28 genes with variants associated with BAV. A functional enrichment of the 28 genes with exonic variants associated with BAV identified by Bonachea et al. (2014). This analysis was conducted using the DAVID enrichment tool (Sherman et al., 2022) on 15 April 2023. The background set included 19,357 human genes that were associated with at least 1 biolo…
GO Term ID	GO Term Name	Count	%	p-Value	Genes	Pop Hits	Fold Enrichment	Bonferroni	Benjamini	FDR
GO:0044763	single-organism cellular process	28	100	2.80513e-06	NOTCH2, SLC35B2, NOTCH3, FLT1, NOTCH1, GATA5, GATA4, GLI1, PPP3CA, SOX9, MSX1, NOS1, WNT4, JAG1, PTCH1, PTCH2, AXIN1, VEGFB, VEGFC, PAX6, NFATC1, AXIN2, TBX5, APC, SNAI1, ZNF236, MCTP2, PIGF	12061	1.60492	0.00740604	3.83175e-05	3.00901e-05
GO:0044699	single-organism process	28	100	0.000722323	NOTCH2, SLC35B2, NOTCH3, FLT1, NOTCH1, GATA5, GATA4, GLI1, PPP3CA, SOX9, MSX1, NOS1, WNT4, JAG1, PTCH1, PTCH2, AXIN1, VEGFB, VEGFC, PAX6, NFATC1, AXIN2, TBX5, APC, SNAI1, ZNF236, MCTP2, PIGF	14811	1.30693	0.852636	0.00494614	0.00388412
GO:0050794	regulation of cellular process	27	96.4286	4.54603e-05	NOTCH2, SLC35B2, NOTCH3, FLT1, NOTCH1, GATA5, GATA4, GLI1, PPP3CA, SOX9, MSX1, NOS1, WNT4, JAG1, PTCH1, PTCH2, AXIN1, VEGFB, VEGFC, PAX6, NFATC1, AXIN2, TBX5, APC, SNAI1, ZNF236, MCTP2	12027	1.55198	0.113499	0.000419756	0.000329627
GO:0050789	regulation of biological process	27	96.4286	0.00017656	NOTCH2, SLC35B2, NOTCH3, FLT1, NOTCH1, GATA5, GATA4, GLI1, PPP3CA, SOX9, MSX1, NOS1, WNT4, JAG1, PTCH1, PTCH2, AXIN1, VEGFB, VEGFC, PAX6, NFATC1, AXIN2, TBX5, APC, SNAI1, ZNF236, MCTP2	12714	1.46812	0.373699	0.00144856	0.00113753
GO:0065007	biological regulation	27	96.4286	0.000629934	NOTCH2, SLC35B2, NOTCH3, FLT1, NOTCH1, GATA5, GATA4, GLI1, PPP3CA, SOX9, MSX1, NOS1, WNT4, JAG1, PTCH1, PTCH2, AXIN1, VEGFB, VEGFC, PAX6, NFATC1, AXIN2, TBX5, APC, SNAI1, ZNF236, MCTP2	13401	1.39286	0.811725	0.00439296	0.00344972
GO:0044700	single organism signaling	26	92.8571	4.58806e-10	NOTCH2, SLC35B2, NOTCH3, FLT1, NOTCH1, GATA5, GATA4, GLI1, PPP3CA, SOX9, MSX1, NOS1, WNT4, JAG1, PTCH1, PTCH2, AXIN1, VEGFB, VEGFC, PAX6, NFATC1, AXIN2, TBX5, APC, SNAI1, MCTP2	6699	2.68314	1.21584e-06	2.57896e-08	2.02522e-08
GO:0023052	signaling	26	92.8571	5.64469e-10	NOTCH2, SLC35B2, NOTCH3, FLT1, NOTCH1, GATA5, GATA4, GLI1, PPP3CA, SOX9, MSX1, NOS1, WNT4, JAG1, PTCH1, PTCH2, AXIN1, VEGFB, VEGFC, PAX6, NFATC1, AXIN2, TBX5, APC, SNAI1, MCTP2	6757	2.66011	1.49584e-06	2.93303e-08	2.30326e-08
GO:0007154	cell communication	26	92.8571	6.76255e-10	NOTCH2, SLC35B2, NOTCH3, FLT1, NOTCH1, GATA5, GATA4, GLI1, PPP3CA, SOX9, MSX1, NOS1, WNT4, JAG1, PTCH1, PTCH2, AXIN1, VEGFB, VEGFC, PAX6, NFATC1, AXIN2, TBX5, APC, SNAI1, MCTP2	6808	2.64018	1.79207e-06	3.4463e-08	2.70632e-08
GO:0051716	cellular response to stimulus	26	92.8571	2.05212e-08	NOTCH2, SLC35B2, NOTCH3, FLT1, NOTCH1, GATA5, GATA4, GLI1, PPP3CA, SOX9, MSX1, NOS1, WNT4, JAG1, PTCH1, PTCH2, AXIN1, VEGFB, VEGFC, PAX6, NFATC1, AXIN2, APC, SNAI1, ZNF236, MCTP2	7853	2.28885	5.43798e-05	5.78524e-07	4.54305e-07
GO:0050896	response to stimulus	26	92.8571	2.01889e-06	NOTCH2, SLC35B2, NOTCH3, FLT1, NOTCH1, GATA5, GATA4, GLI1, PPP3CA, SOX9, MSX1, NOS1, WNT4, JAG1, PTCH1, PTCH2, AXIN1, VEGFB, VEGFC, PAX6, NFATC1, AXIN2, APC, SNAI1, ZNF236, MCTP2	9545	1.88312	0.00533577	2.92353e-05	2.29579e-05
GO:0044238	primary metabolic process	26	92.8571	0.000359014	NOTCH2, SLC35B2, NOTCH3, FLT1, NOTCH1, GATA5, GATA4, GLI1, PPP3CA, SOX9, MSX1, NOS1, WNT4, JAG1, PTCH1, AXIN1, VEGFB, VEGFC, PAX6, NFATC1, AXIN2, TBX5, APC, SNAI1, ZNF236, PIGF	11988	1.49936	0.613861	0.00268753	0.00211047
GO:0044237	cellular metabolic process	26	92.8571	0.000377304	NOTCH2, SLC35B2, NOTCH3, FLT1, NOTCH1, GATA5, GATA4, GLI1, PPP3CA, SOX9, MSX1, NOS1, WNT4, JAG1, PTCH1, AXIN1, VEGFB, VEGFC, PAX6, NFATC1, AXIN2, TBX5, APC, SNAI1, ZNF236, PIGF	12015	1.49599	0.632137	0.00277738	0.00218103
GO:0071704	organic substance metabolic process	26	92.8571	0.000822002	NOTCH2, SLC35B2, NOTCH3, FLT1, NOTCH1, GATA5, GATA4, GLI1, PPP3CA, SOX9, MSX1, NOS1, WNT4, JAG1, PTCH1, AXIN1, VEGFB, VEGFC, PAX6, NFATC1, AXIN2, TBX5, APC, SNAI1, ZNF236, PIGF	12449	1.44384	0.886868	0.0055569	0.00436374
GO:0008152	metabolic process	26	92.8571	0.00163911	NOTCH2, SLC35B2, NOTCH3, FLT1, NOTCH1, GATA5, GATA4, GLI1, PPP3CA, SOX9, MSX1, NOS1, WNT4, JAG1, PTCH1, AXIN1, VEGFB, VEGFC, PAX6, NFATC1, AXIN2, TBX5, APC, SNAI1, ZNF236, PIGF	12852	1.39856	0.987057	0.0100315	0.00787759
GO:0048522	positive regulation of cellular process	25	89.2857	5.50679e-10	NOTCH2, SLC35B2, NOTCH3, FLT1, NOTCH1, GATA5, GATA4, GLI1, PPP3CA, SOX9, MSX1, NOS1, WNT4, JAG1, PTCH1, PTCH2, AXIN1, VEGFB, VEGFC, PAX6, NFATC1, AXIN2, TBX5, APC, SNAI1	5973	2.89353	1.4593e-06	2.9186e-08	2.29193e-08
GO:0007165	signal transduction	25	89.2857	1.43044e-09	NOTCH2, SLC35B2, NOTCH3, FLT1, NOTCH1, GATA5, GATA4, GLI1, PPP3CA, SOX9, MSX1, NOS1, WNT4, JAG1, PTCH1, PTCH2, AXIN1, VEGFB, VEGFC, PAX6, NFATC1, AXIN2, APC, SNAI1, MCTP2	6229	2.77461	3.79067e-06	6.42487e-08	5.04534e-08
GO:0048518	positive regulation of biological process	25	89.2857	6.33041e-09	NOTCH2, SLC35B2, NOTCH3, FLT1, NOTCH1, GATA5, GATA4, GLI1, PPP3CA, SOX9, MSX1, NOS1, WNT4, JAG1, PTCH1, PTCH2, AXIN1, VEGFB, VEGFC, PAX6, NFATC1, AXIN2, TBX5, APC, SNAI1	6652	2.59817	1.67754e-05	2.15072e-07	1.68892e-07
GO:0044260	cellular macromolecule metabolic process	25	89.2857	3.96863e-05	NOTCH2, NOTCH3, FLT1, NOTCH1, GATA5, GATA4, GLI1, PPP3CA, SOX9, MSX1, NOS1, WNT4, JAG1, PTCH1, AXIN1, VEGFB, VEGFC, PAX6, NFATC1, AXIN2, TBX5, APC, SNAI1, ZNF236, PIGF	9904	1.74506	0.0998291	0.000372938	0.000292862
GO:0043170	macromolecule metabolic process	25	89.2857	0.000214661	NOTCH2, NOTCH3, FLT1, NOTCH1, GATA5, GATA4, GLI1, PPP3CA, SOX9, MSX1, NOS1, WNT4, JAG1, PTCH1, AXIN1, VEGFB, VEGFC, PAX6, NFATC1, AXIN2, TBX5, APC, SNAI1, ZNF236, PIGF	10737	1.60967	0.433859	0.0017343	0.00136192
GO:0010646	regulation of cell communication	24	85.7143	1.79212e-13	NOTCH2, SLC35B2, FLT1, NOTCH1, JAG1, PTCH1, PTCH2, AXIN1, VEGFB, VEGFC, GATA5, GATA4, NFATC1, AXIN2, GLI1, TBX5, PPP3CA, APC, SNAI1, SOX9, MSX1, NOS1, MCTP2, WNT4	3666	4.52584	4.74853e-10	2.7936e-11	2.19377e-11
GO:0023051	regulation of signaling	24	85.7143	2.22589e-13	NOTCH2, SLC35B2, FLT1, NOTCH1, JAG1, PTCH1, PTCH2, AXIN1, VEGFB, VEGFC, GATA5, GATA4, NFATC1, AXIN2, GLI1, TBX5, PPP3CA, APC, SNAI1, SOX9, MSX1, NOS1, MCTP2, WNT4	3702	4.48182	5.89889e-10	3.27701e-11	2.57338e-11
GO:0048523	negative regulation of cellular process	24	85.7143	2.12071e-09	NOTCH2, NOTCH3, FLT1, NOTCH1, JAG1, PTCH1, PTCH2, AXIN1, VEGFB, VEGFC, GATA5, GATA4, NFATC1, PAX6, AXIN2, GLI1, TBX5, PPP3CA, APC, SNAI1, SOX9, MSX1, NOS1, WNT4	5628	2.94807	5.61986e-06	9.2023e-08	7.22641e-08
GO:0048519	negative regulation of biological process	24	85.7143	1.03752e-08	NOTCH2, NOTCH3, FLT1, NOTCH1, JAG1, PTCH1, PTCH2, AXIN1, VEGFB, VEGFC, GATA5, GATA4, NFATC1, PAX6, AXIN2, GLI1, TBX5, PPP3CA, APC, SNAI1, SOX9, MSX1, NOS1, WNT4	6061	2.73745	2.7494e-05	3.23463e-07	2.5401e-07
GO:0048856	anatomical structure development	24	85.7143	1.45029e-08	NOTCH2, NOTCH3, FLT1, NOTCH1, JAG1, PTCH1, PTCH2, AXIN1, VEGFB, VEGFC, GATA5, GATA4, NFATC1, PAX6, AXIN2, GLI1, TBX5, PPP3CA, APC, SNAI1, SOX9, MSX1, NOS1, WNT4	6157	2.69477	3.84319e-05	4.31828e-07	3.39107e-07
GO:0044767	single-organism developmental process	24	85.7143	6.3267e-08	NOTCH2, NOTCH3, FLT1, NOTCH1, JAG1, PTCH1, PTCH2, AXIN1, VEGFB, VEGFC, GATA5, GATA4, NFATC1, PAX6, AXIN2, GLI1, TBX5, PPP3CA, APC, SNAI1, SOX9, MSX1, NOS1, WNT4	6600	2.5139	0.000167644	1.59674e-06	1.25389e-06
GO:0044707	single-multicellular organism process	24	85.7143	8.36497e-08	NOTCH2, NOTCH3, FLT1, NOTCH1, JAG1, PTCH1, PTCH2, AXIN1, VEGFB, VEGFC, GATA5, GATA4, NFATC1, PAX6, AXIN2, GLI1, TBX5, PPP3CA, APC, SNAI1, SOX9, MSX1, NOS1, WNT4	6688	2.48082	0.000221647	2.05252e-06	1.61181e-06
GO:0032502	developmental process	24	85.7143	9.02043e-08	NOTCH2, NOTCH3, FLT1, NOTCH1, JAG1, PTCH1, PTCH2, AXIN1, VEGFB, VEGFC, GATA5, GATA4, NFATC1, PAX6, AXIN2, GLI1, TBX5, PPP3CA, APC, SNAI1, SOX9, MSX1, NOS1, WNT4	6712	2.47195	0.000239013	2.15353e-06	1.69113e-06
GO:0080090	regulation of primary metabolic process	24	85.7143	1.60694e-07	NOTCH2, NOTCH3, FLT1, NOTCH1, JAG1, PTCH1, AXIN1, VEGFB, VEGFC, GATA5, GATA4, NFATC1, PAX6, AXIN2, GLI1, TBX5, PPP3CA, APC, SNAI1, SOX9, MSX1, NOS1, ZNF236, WNT4	6899	2.40494	0.000425747	3.57515e-06	2.8075e-06
GO:0060255	regulation of macromolecule metabolic process	24	85.7143	2.10194e-07	NOTCH2, NOTCH3, FLT1, NOTCH1, JAG1, PTCH1, AXIN1, VEGFB, VEGFC, GATA5, GATA4, NFATC1, PAX6, AXIN2, GLI1, TBX5, PPP3CA, APC, SNAI1, SOX9, MSX1, NOS1, ZNF236, WNT4	6988	2.37432	0.00055686	4.31795e-06	3.39081e-06
GO:0031323	regulation of cellular metabolic process	24	85.7143	2.38976e-07	NOTCH2, NOTCH3, FLT1, NOTCH1, JAG1, PTCH1, AXIN1, VEGFB, VEGFC, GATA5, GATA4, NFATC1, PAX6, AXIN2, GLI1, TBX5, PPP3CA, APC, SNAI1, SOX9, MSX1, NOS1, ZNF236, WNT4	7031	2.35979	0.000633086	4.73757e-06	3.72033e-06
GO:0019222	regulation of metabolic process	24	85.7143	9.91485e-07	NOTCH2, NOTCH3, FLT1, NOTCH1, JAG1, PTCH1, AXIN1, VEGFB, VEGFC, GATA5, GATA4, NFATC1, PAX6, AXIN2, GLI1, TBX5, PPP3CA, APC, SNAI1, SOX9, MSX1, NOS1, ZNF236, WNT4	7529	2.20371	0.00262399	1.62187e-05	1.27363e-05
GO:0032501	multicellular organismal process	24	85.7143	3.81955e-06	NOTCH2, NOTCH3, FLT1, NOTCH1, JAG1, PTCH1, PTCH2, AXIN1, VEGFB, VEGFC, GATA5, GATA4, NFATC1, PAX6, AXIN2, GLI1, TBX5, PPP3CA, APC, SNAI1, SOX9, MSX1, NOS1, WNT4	8040	2.06365	0.0100708	4.93746e-05	3.87731e-05
GO:0050793	regulation of developmental process	23	82.1429	2.21235e-14	NOTCH2, NOTCH3, FLT1, NOTCH1, JAG1, PTCH1, PTCH2, AXIN1, VEGFB, VEGFC, GATA5, GATA4, NFATC1, PAX6, AXIN2, GLI1, TBX5, PPP3CA, APC, SNAI1, SOX9, MSX1, WNT4	2881	5.51905	5.85476e-11	6.41335e-12	5.0363e-12
GO:0009653	anatomical structure morphogenesis	23	82.1429	2.42013e-14	NOTCH2, NOTCH3, FLT1, NOTCH1, JAG1, PTCH1, AXIN1, VEGFB, VEGFC, GATA5, GATA4, NFATC1, PAX6, AXIN2, GLI1, TBX5, PPP3CA, APC, SNAI1, SOX9, MSX1, NOS1, WNT4	2893	5.49616	6.41376e-11	6.41335e-12	5.0363e-12
GO:0010604	positive regulation of macromolecule metabolic process	23	82.1429	2.05855e-12	NOTCH2, NOTCH3, FLT1, NOTCH1, JAG1, PTCH1, AXIN1, VEGFB, VEGFC, GATA5, GATA4, NFATC1, PAX6, AXIN2, GLI1, TBX5, PPP3CA, APC, SNAI1, SOX9, MSX1, NOS1, WNT4	3570	4.45389	5.45523e-09	2.09814e-10	1.64764e-10
GO:0009893	positive regulation of metabolic process	23	82.1429	1.27553e-11	NOTCH2, NOTCH3, FLT1, NOTCH1, JAG1, PTCH1, AXIN1, VEGFB, VEGFC, GATA5, GATA4, NFATC1, PAX6, AXIN2, GLI1, TBX5, PPP3CA, APC, SNAI1, SOX9, MSX1, NOS1, WNT4	3895	4.08226	3.38017e-08	1.09037e-09	8.56251e-10
GO:0030154	cell differentiation	23	82.1429	1.97115e-10	NOTCH2, NOTCH3, FLT1, NOTCH1, JAG1, PTCH1, PTCH2, AXIN1, VEGFC, GATA5, GATA4, NFATC1, PAX6, AXIN2, GLI1, TBX5, PPP3CA, APC, SNAI1, SOX9, MSX1, NOS1, WNT4	4444	3.57795	5.22355e-07	1.16079e-08	9.11548e-09
GO:0048869	cellular developmental process	23	82.1429	4.67133e-10	NOTCH2, NOTCH3, FLT1, NOTCH1, JAG1, PTCH1, PTCH2, AXIN1, VEGFC, GATA5, GATA4, NFATC1, PAX6, AXIN2, GLI1, TBX5, PPP3CA, APC, SNAI1, SOX9, MSX1, NOS1, WNT4	4634	3.43125	1.2379e-06	2.57896e-08	2.02522e-08
GO:0007275	multicellular organism development	23	82.1429	1.72604e-08	NOTCH2, NOTCH3, FLT1, NOTCH1, JAG1, PTCH1, PTCH2, AXIN1, VEGFB, VEGFC, GATA5, GATA4, NFATC1, PAX6, AXIN2, GLI1, TBX5, PPP3CA, APC, SNAI1, SOX9, MSX1, WNT4	5532	2.87426	4.57391e-05	4.97175e-07	3.90423e-07
GO:0007166	cell surface receptor signaling pathway	22	78.5714	9.44027e-13	NOTCH2, NOTCH3, FLT1, NOTCH1, JAG1, PTCH1, PTCH2, AXIN1, VEGFB, VEGFC, GATA5, GATA4, NFATC1, PAX6, AXIN2, GLI1, PPP3CA, APC, SNAI1, SOX9, MSX1, WNT4	2982	5.10029	2.50166e-09	1.04236e-10	8.1855e-11
GO:0009966	regulation of signal transduction	22	78.5714	5.30237e-12	NOTCH2, SLC35B2, FLT1, NOTCH1, JAG1, PTCH1, PTCH2, AXIN1, VEGFB, VEGFC, GATA5, GATA4, NFATC1, AXIN2, GLI1, PPP3CA, APC, SNAI1, SOX9, MSX1, NOS1, WNT4	3251	4.67827	1.40514e-08	5.01832e-10	3.9408e-10
GO:0051239	regulation of multicellular organismal process	22	78.5714	1.64013e-11	NOTCH2, NOTCH3, FLT1, NOTCH1, JAG1, PTCH1, PTCH2, VEGFB, VEGFC, GATA5, GATA4, NFATC1, PAX6, AXIN2, GLI1, TBX5, PPP3CA, SNAI1, SOX9, MSX1, NOS1, WNT4	3441	4.41996	4.34632e-08	1.35823e-09	1.06659e-09
GO:0031325	positive regulation of cellular metabolic process	22	78.5714	4.16907e-11	NOTCH2, NOTCH3, FLT1, NOTCH1, JAG1, PTCH1, AXIN1, VEGFB, VEGFC, GATA5, GATA4, NFATC1, PAX6, AXIN2, GLI1, TBX5, PPP3CA, SNAI1, SOX9, MSX1, NOS1, WNT4	3607	4.21654	1.1048e-07	3.0689e-09	2.40995e-09
GO:0048513	animal organ development	22	78.5714	7.62371e-11	NOTCH2, NOTCH3, FLT1, NOTCH1, JAG1, PTCH1, PTCH2, VEGFB, VEGFC, GATA5, GATA4, NFATC1, PAX6, AXIN2, GLI1, TBX5, PPP3CA, APC, SNAI1, SOX9, MSX1, WNT4	3719	4.08956	2.02028e-07	5.31654e-09	4.17499e-09
GO:0048583	regulation of response to stimulus	22	78.5714	2.54419e-09	NOTCH2, SLC35B2, FLT1, NOTCH1, JAG1, PTCH1, PTCH2, AXIN1, VEGFB, VEGFC, GATA5, GATA4, NFATC1, AXIN2, GLI1, PPP3CA, APC, SNAI1, SOX9, MSX1, NOS1, WNT4	4450	3.41777	6.74209e-06	1.02153e-07	8.02192e-08
GO:0048731	system development	22	78.5714	4.18566e-08	NOTCH2, NOTCH3, FLT1, NOTCH1, JAG1, PTCH1, PTCH2, VEGFB, VEGFC, GATA5, GATA4, NFATC1, PAX6, AXIN2, GLI1, TBX5, PPP3CA, APC, SNAI1, SOX9, MSX1, WNT4	5149	2.95379	0.000110914	1.1204e-06	8.79834e-07
GO:0044249	cellular biosynthetic process	22	78.5714	6.67011e-06	NOTCH2, SLC35B2, NOTCH3, NOTCH1, JAG1, PTCH1, AXIN1, VEGFB, GATA5, GATA4, NFATC1, PAX6, GLI1, TBX5, PPP3CA, SNAI1, SOX9, MSX1, NOS1, ZNF236, PIGF, WNT4	6766	2.24787	0.0175206	8.03445e-05	6.30932e-05
GO:1901576	organic substance biosynthetic process	22	78.5714	8.00896e-06	NOTCH2, SLC35B2, NOTCH3, NOTCH1, JAG1, PTCH1, AXIN1, VEGFB, GATA5, GATA4, NFATC1, PAX6, GLI1, TBX5, PPP3CA, SNAI1, SOX9, MSX1, NOS1, ZNF236, PIGF, WNT4	6835	2.22518	0.0210002	9.51737e-05	7.47383e-05
GO:0009058	biosynthetic process	22	78.5714	1.07253e-05	NOTCH2, SLC35B2, NOTCH3, NOTCH1, JAG1, PTCH1, AXIN1, VEGFB, GATA5, GATA4, NFATC1, PAX6, GLI1, TBX5, PPP3CA, SNAI1, SOX9, MSX1, NOS1, ZNF236, PIGF, WNT4	6947	2.1893	0.0280221	0.000121983	9.57914e-05
GO:2000026	regulation of multicellular organismal development	21	75	7.92592e-14	NOTCH2, NOTCH3, FLT1, NOTCH1, JAG1, PTCH1, PTCH2, VEGFB, VEGFC, GATA5, GATA4, NFATC1, PAX6, AXIN2, GLI1, TBX5, PPP3CA, SNAI1, SOX9, MSX1, WNT4	2258	6.42947	2.10065e-10	1.61567e-11	1.26876e-11
GO:0042221	response to chemical	21	75	6.22267e-08	NOTCH2, NOTCH3, FLT1, NOTCH1, JAG1, PTCH1, AXIN1, VEGFB, VEGFC, GATA5, GATA4, NFATC1, PAX6, AXIN2, PPP3CA, APC, SOX9, MSX1, NOS1, ZNF236, WNT4	4669	3.10939	0.000164887	1.58558e-06	1.24513e-06
GO:0010468	regulation of gene expression	21	75	5.60106e-07	NOTCH2, NOTCH3, NOTCH1, JAG1, PTCH1, AXIN1, VEGFB, GATA5, GATA4, NFATC1, PAX6, AXIN2, GLI1, TBX5, PPP3CA, SNAI1, SOX9, MSX1, NOS1, ZNF236, WNT4	5283	2.74801	0.00148318	9.76501e-06	7.66829e-06
GO:0034645	cellular macromolecule biosynthetic process	21	75	1.93807e-06	NOTCH2, NOTCH3, NOTCH1, JAG1, PTCH1, AXIN1, VEGFB, GATA5, GATA4, NFATC1, PAX6, GLI1, TBX5, PPP3CA, SNAI1, SOX9, MSX1, NOS1, ZNF236, PIGF, WNT4	5672	2.55955	0.00512273	2.83751e-05	2.22825e-05
GO:0009059	macromolecule biosynthetic process	21	75	2.361e-06	NOTCH2, NOTCH3, NOTCH1, JAG1, PTCH1, AXIN1, VEGFB, GATA5, GATA4, NFATC1, PAX6, GLI1, TBX5, PPP3CA, SNAI1, SOX9, MSX1, NOS1, ZNF236, PIGF, WNT4	5737	2.53055	0.00623713	3.32212e-05	2.6088e-05
GO:0006139	nucleobase-containing compound metabolic process	21	75	2.22686e-05	NOTCH2, SLC35B2, NOTCH3, NOTCH1, JAG1, PTCH1, AXIN1, GATA5, GATA4, NFATC1, PAX6, AXIN2, GLI1, TBX5, PPP3CA, SNAI1, SOX9, MSX1, NOS1, ZNF236, WNT4	6545	2.21814	0.0573051	0.00023233	0.000182445
GO:0046483	heterocycle metabolic process	21	75	3.44049e-05	NOTCH2, SLC35B2, NOTCH3, NOTCH1, JAG1, PTCH1, AXIN1, GATA5, GATA4, NFATC1, PAX6, AXIN2, GLI1, TBX5, PPP3CA, SNAI1, SOX9, MSX1, NOS1, ZNF236, WNT4	6718	2.16102	0.0871416	0.000326785	0.000256618
GO:0051179	localization	21	75	3.56149e-05	SLC35B2, FLT1, NOTCH1, JAG1, PTCH1, AXIN1, VEGFB, VEGFC, GATA4, PAX6, AXIN2, GLI1, TBX5, PPP3CA, APC, SNAI1, SOX9, MSX1, NOS1, MCTP2, WNT4	6732	2.15653	0.0900642	0.00033707	0.000264695
GO:0006725	cellular aromatic compound metabolic process	21	75	3.98723e-05	NOTCH2, SLC35B2, NOTCH3, NOTCH1, JAG1, PTCH1, AXIN1, GATA5, GATA4, NFATC1, PAX6, AXIN2, GLI1, TBX5, PPP3CA, SNAI1, SOX9, MSX1, NOS1, ZNF236, WNT4	6778	2.14189	0.100273	0.000373084	0.000292976
GO:0010467	gene expression	21	75	4.10575e-05	NOTCH2, NOTCH3, NOTCH1, JAG1, PTCH1, AXIN1, VEGFB, GATA5, GATA4, NFATC1, PAX6, AXIN2, GLI1, TBX5, PPP3CA, SNAI1, SOX9, MSX1, NOS1, ZNF236, WNT4	6790	2.13811	0.103094	0.000381763	0.000299792
GO:1901360	organic cyclic compound metabolic process	21	75	7.07299e-05	NOTCH2, SLC35B2, NOTCH3, NOTCH1, JAG1, PTCH1, AXIN1, GATA5, GATA4, NFATC1, PAX6, AXIN2, GLI1, TBX5, PPP3CA, SNAI1, SOX9, MSX1, NOS1, ZNF236, WNT4	7018	2.06864	0.170922	0.000633224	0.00049726
GO:0034641	cellular nitrogen compound metabolic process	21	75	0.000474397	NOTCH2, SLC35B2, NOTCH3, NOTCH1, JAG1, PTCH1, AXIN1, GATA5, GATA4, NFATC1, PAX6, AXIN2, GLI1, TBX5, PPP3CA, SNAI1, SOX9, MSX1, NOS1, ZNF236, WNT4	7903	1.83699	0.715622	0.00342548	0.00268997
GO:0006807	nitrogen compound metabolic process	21	75	0.00112972	NOTCH2, SLC35B2, NOTCH3, NOTCH1, JAG1, PTCH1, AXIN1, GATA5, GATA4, NFATC1, PAX6, AXIN2, GLI1, TBX5, PPP3CA, SNAI1, SOX9, MSX1, NOS1, ZNF236, WNT4	8360	1.73657	0.949987	0.0072139	0.00566496
GO:0072359	circulatory system development	20	71.4286	2.48295e-17	NOTCH2, NOTCH3, FLT1, NOTCH1, JAG1, PTCH1, VEGFB, VEGFC, GATA5, GATA4, NFATC1, PAX6, AXIN2, GLI1, TBX5, APC, SNAI1, SOX9, MSX1, WNT4	1241	11.1414	6.57982e-14	3.28991e-14	2.58351e-14
GO:0045595	regulation of cell differentiation	20	71.4286	1.48441e-13	NOTCH2, NOTCH3, NOTCH1, JAG1, PTCH1, PTCH2, AXIN1, VEGFC, GATA4, NFATC1, PAX6, AXIN2, GLI1, TBX5, PPP3CA, APC, SNAI1, SOX9, MSX1, WNT4	1986	6.96195	3.93358e-10	2.45855e-11	1.93065e-11
GO:0010033	response to organic substance	20	71.4286	9.71075e-10	NOTCH2, FLT1, NOTCH1, JAG1, PTCH1, AXIN1, VEGFB, VEGFC, GATA5, GATA4, NFATC1, PAX6, AXIN2, PPP3CA, APC, SOX9, MSX1, NOS1, ZNF236, WNT4	3243	4.26347	2.57335e-06	4.59527e-08	3.60859e-08
GO:0034654	nucleobase-containing compound biosynthetic process	20	71.4286	1.3478e-07	NOTCH2, SLC35B2, NOTCH3, NOTCH1, JAG1, PTCH1, AXIN1, GATA5, GATA4, NFATC1, PAX6, GLI1, TBX5, PPP3CA, SNAI1, SOX9, MSX1, NOS1, ZNF236, WNT4	4317	3.20279	0.000357103	3.10846e-06	2.44102e-06
GO:0019219	regulation of nucleobase-containing compound metabolic process	20	71.4286	1.46296e-07	NOTCH2, NOTCH3, NOTCH1, JAG1, PTCH1, AXIN1, GATA5, GATA4, NFATC1, PAX6, AXIN2, GLI1, TBX5, PPP3CA, SNAI1, SOX9, MSX1, NOS1, ZNF236, WNT4	4338	3.18728	0.00038761	3.28546e-06	2.58002e-06
GO:0018130	heterocycle biosynthetic process	20	71.4286	1.80253e-07	NOTCH2, SLC35B2, NOTCH3, NOTCH1, JAG1, PTCH1, AXIN1, GATA5, GATA4, NFATC1, PAX6, GLI1, TBX5, PPP3CA, SNAI1, SOX9, MSX1, NOS1, ZNF236, WNT4	4392	3.14809	0.000477555	3.90029e-06	3.06283e-06
GO:0019438	aromatic compound biosynthetic process	20	71.4286	1.88734e-07	NOTCH2, SLC35B2, NOTCH3, NOTCH1, JAG1, PTCH1, AXIN1, GATA5, GATA4, NFATC1, PAX6, GLI1, TBX5, PPP3CA, SNAI1, SOX9, MSX1, NOS1, ZNF236, WNT4	4404	3.13952	0.000500019	3.9694e-06	3.1171e-06
GO:1901362	organic cyclic compound biosynthetic process	20	71.4286	3.26446e-07	NOTCH2, SLC35B2, NOTCH3, NOTCH1, JAG1, PTCH1, AXIN1, GATA5, GATA4, NFATC1, PAX6, GLI1, TBX5, PPP3CA, SNAI1, SOX9, MSX1, NOS1, ZNF236, WNT4	4550	3.03878	0.000864708	6.17915e-06	4.85238e-06
GO:0051171	regulation of nitrogen compound metabolic process	20	71.4286	3.18413e-06	NOTCH2, NOTCH3, NOTCH1, JAG1, PTCH1, AXIN1, GATA5, GATA4, NFATC1, PAX6, AXIN2, GLI1, TBX5, PPP3CA, SNAI1, SOX9, MSX1, NOS1, ZNF236, WNT4	5222	2.64773	0.00840247	4.30508e-05	3.38071e-05
GO:0044271	cellular nitrogen compound biosynthetic process	20	71.4286	9.46746e-06	NOTCH2, SLC35B2, NOTCH3, NOTCH1, JAG1, PTCH1, AXIN1, GATA5, GATA4, NFATC1, PAX6, GLI1, TBX5, PPP3CA, SNAI1, SOX9, MSX1, NOS1, ZNF236, WNT4	5586	2.47519	0.0247768	0.000109558	8.6034e-05
GO:0090304	nucleic acid metabolic process	20	71.4286	2.43721e-05	NOTCH2, NOTCH3, NOTCH1, JAG1, PTCH1, AXIN1, GATA5, GATA4, NFATC1, PAX6, AXIN2, GLI1, TBX5, PPP3CA, SNAI1, SOX9, MSX1, NOS1, ZNF236, WNT4	5928	2.33239	0.0625453	0.000251307	0.000197347
GO:0048646	anatomical structure formation involved in morphogenesis	19	67.8571	1.02669e-15	NOTCH2, NOTCH3, FLT1, NOTCH1, JAG1, PTCH1, AXIN1, VEGFB, VEGFC, GATA5, GATA4, PAX6, AXIN2, TBX5, SNAI1, SOX9, MSX1, NOS1, WNT4	1261	10.4164	2.64788e-12	6.07872e-13	4.77352e-13
GO:0009888	tissue development	19	67.8571	7.35362e-12	NOTCH2, NOTCH1, JAG1, PTCH1, PTCH2, AXIN1, VEGFC, GATA5, GATA4, PAX6, AXIN2, GLI1, TBX5, PPP3CA, APC, SNAI1, SOX9, MSX1, WNT4	2102	6.24886	1.94872e-08	6.4957e-10	5.10096e-10
GO:0071310	cellular response to organic substance	19	67.8571	2.04961e-10	NOTCH2, FLT1, NOTCH1, PTCH1, AXIN1, VEGFB, VEGFC, GATA5, GATA4, NFATC1, PAX6, AXIN2, PPP3CA, APC, SOX9, MSX1, NOS1, ZNF236, WNT4	2559	5.13291	5.43147e-07	1.18075e-08	9.27226e-09
GO:0070887	cellular response to chemical stimulus	19	67.8571	7.3129e-09	NOTCH2, FLT1, NOTCH1, PTCH1, AXIN1, VEGFB, VEGFC, GATA5, GATA4, NFATC1, PAX6, AXIN2, PPP3CA, APC, SOX9, MSX1, NOS1, ZNF236, WNT4	3174	4.13835	1.9379e-05	2.36332e-07	1.85587e-07
GO:0006351	transcription, DNA-templated	19	67.8571	8.08412e-08	NOTCH2, NOTCH3, NOTCH1, JAG1, PTCH1, AXIN1, GATA5, GATA4, NFATC1, PAX6, GLI1, TBX5, PPP3CA, SNAI1, SOX9, MSX1, NOS1, ZNF236, WNT4	3680	3.56932	0.000214206	2.00214e-06	1.57225e-06
GO:0006355	regulation of transcription, DNA-templated	19	67.8571	8.8582e-08	NOTCH2, NOTCH3, NOTCH1, JAG1, PTCH1, AXIN1, GATA5, GATA4, NFATC1, PAX6, GLI1, TBX5, PPP3CA, SNAI1, SOX9, MSX1, NOS1, ZNF236, WNT4	3701	3.54907	0.000234715	2.15353e-06	1.69113e-06
GO:1903506	regulation of nucleic acid-templated transcription	19	67.8571	8.97424e-08	NOTCH2, NOTCH3, NOTCH1, JAG1, PTCH1, AXIN1, GATA5, GATA4, NFATC1, PAX6, GLI1, TBX5, PPP3CA, SNAI1, SOX9, MSX1, NOS1, ZNF236, WNT4	3704	3.5462	0.000237789	2.15353e-06	1.69113e-06
GO:2001141	regulation of RNA biosynthetic process	19	67.8571	9.57588e-08	NOTCH2, NOTCH3, NOTCH1, JAG1, PTCH1, AXIN1, GATA5, GATA4, NFATC1, PAX6, GLI1, TBX5, PPP3CA, SNAI1, SOX9, MSX1, NOS1, ZNF236, WNT4	3719	3.53189	0.000253729	2.24567e-06	1.76349e-06
GO:0097659	nucleic acid-templated transcription	19	67.8571	1.61894e-07	NOTCH2, NOTCH3, NOTCH1, JAG1, PTCH1, AXIN1, GATA5, GATA4, NFATC1, PAX6, GLI1, TBX5, PPP3CA, SNAI1, SOX9, MSX1, NOS1, ZNF236, WNT4	3843	3.41793	0.000428926	3.57515e-06	2.8075e-06
GO:0032774	RNA biosynthetic process	19	67.8571	1.81032e-07	NOTCH2, NOTCH3, NOTCH1, JAG1, PTCH1, AXIN1, GATA5, GATA4, NFATC1, PAX6, GLI1, TBX5, PPP3CA, SNAI1, SOX9, MSX1, NOS1, ZNF236, WNT4	3870	3.39408	0.00047962	3.90029e-06	3.06283e-06
GO:0051252	regulation of RNA metabolic process	19	67.8571	2.37953e-07	NOTCH2, NOTCH3, NOTCH1, JAG1, PTCH1, AXIN1, GATA5, GATA4, NFATC1, PAX6, GLI1, TBX5, PPP3CA, SNAI1, SOX9, MSX1, NOS1, ZNF236, WNT4	3937	3.33632	0.000630376	4.73757e-06	3.72033e-06
GO:2000112	regulation of cellular macromolecule biosynthetic process	19	67.8571	4.62293e-06	NOTCH2, NOTCH3, NOTCH1, JAG1, PTCH1, AXIN1, GATA5, GATA4, NFATC1, PAX6, GLI1, TBX5, PPP3CA, SNAI1, SOX9, MSX1, NOS1, ZNF236, WNT4	4760	2.75948	0.012176	5.88979e-05	4.62515e-05
GO:0010556	regulation of macromolecule biosynthetic process	19	67.8571	5.2548e-06	NOTCH2, NOTCH3, NOTCH1, JAG1, PTCH1, AXIN1, GATA5, GATA4, NFATC1, PAX6, GLI1, TBX5, PPP3CA, SNAI1, SOX9, MSX1, NOS1, ZNF236, WNT4	4800	2.73648	0.0138287	6.56849e-05	5.15813e-05
GO:0031326	regulation of cellular biosynthetic process	19	67.8571	9.75163e-06	NOTCH2, NOTCH3, NOTCH1, JAG1, PTCH1, AXIN1, GATA5, GATA4, NFATC1, PAX6, GLI1, TBX5, PPP3CA, SNAI1, SOX9, MSX1, NOS1, ZNF236, WNT4	4999	2.62755	0.0255109	0.000112356	8.82311e-05
GO:0009889	regulation of biosynthetic process	19	67.8571	1.1645e-05	NOTCH2, NOTCH3, NOTCH1, JAG1, PTCH1, AXIN1, GATA5, GATA4, NFATC1, PAX6, GLI1, TBX5, PPP3CA, SNAI1, SOX9, MSX1, NOS1, ZNF236, WNT4	5058	2.5969	0.030388	0.000130207	0.00010225
GO:0016070	RNA metabolic process	19	67.8571	2.71577e-05	NOTCH2, NOTCH3, NOTCH1, JAG1, PTCH1, AXIN1, GATA5, GATA4, NFATC1, PAX6, GLI1, TBX5, PPP3CA, SNAI1, SOX9, MSX1, NOS1, ZNF236, WNT4	5352	2.45424	0.06944	0.000272527	0.000214011
GO:0051094	positive regulation of developmental process	18	64.2857	8.53017e-13	NOTCH2, FLT1, NOTCH1, JAG1, PTCH1, PTCH2, VEGFB, VEGFC, GATA5, GATA4, PAX6, AXIN2, GLI1, TBX5, PPP3CA, SNAI1, SOX9, WNT4	1554	8.00758	2.26041e-09	9.82824e-11	7.71795e-11
GO:0006357	regulation of transcription from RNA polymerase II promoter	18	64.2857	1.1239e-08	NOTCH2, NOTCH3, NOTCH1, JAG1, PTCH1, AXIN1, GATA5, GATA4, NFATC1, PAX6, GLI1, TBX5, PPP3CA, SNAI1, SOX9, MSX1, NOS1, ZNF236	2821	4.41113	2.97829e-05	3.42337e-07	2.68832e-07
GO:0009887	animal organ morphogenesis	17	60.7143	9.45264e-14	NOTCH2, NOTCH1, JAG1, PTCH1, VEGFC, GATA5, GATA4, PAX6, AXIN2, GLI1, TBX5, PPP3CA, APC, SNAI1, SOX9, MSX1, WNT4	1115	10.5403	2.50372e-10	1.78925e-11	1.40507e-11
GO:0060429	epithelium development	17	60.7143	7.66226e-13	NOTCH2, NOTCH1, JAG1, PTCH1, PTCH2, VEGFC, GATA5, GATA4, PAX6, AXIN2, GLI1, TBX5, PPP3CA, SNAI1, SOX9, MSX1, WNT4	1277	9.20318	2.03063e-09	9.22954e-11	7.2478e-11
GO:1903508	positive regulation of nucleic acid-templated transcription	17	60.7143	8.94867e-11	NOTCH3, NOTCH1, JAG1, PTCH1, AXIN1, GATA5, GATA4, NFATC1, PAX6, GLI1, TBX5, PPP3CA, SNAI1, SOX9, MSX1, NOS1, WNT4	1746	6.73108	2.3714e-07	5.92849e-09	4.65554e-09
GO:0045893	positive regulation of transcription, DNA-templated	17	60.7143	8.94867e-11	NOTCH3, NOTCH1, JAG1, PTCH1, AXIN1, GATA5, GATA4, NFATC1, PAX6, GLI1, TBX5, PPP3CA, SNAI1, SOX9, MSX1, NOS1, WNT4	1746	6.73108	2.3714e-07	5.92849e-09	4.65554e-09
GO:1902680	positive regulation of RNA biosynthetic process	17	60.7143	9.66855e-11	NOTCH3, NOTCH1, JAG1, PTCH1, AXIN1, GATA5, GATA4, NFATC1, PAX6, GLI1, TBX5, PPP3CA, SNAI1, SOX9, MSX1, NOS1, WNT4	1755	6.69656	2.56216e-07	6.14317e-09	4.82413e-09
GO:0051254	positive regulation of RNA metabolic process	17	60.7143	1.87313e-10	NOTCH3, NOTCH1, JAG1, PTCH1, AXIN1, GATA5, GATA4, NFATC1, PAX6, GLI1, TBX5, PPP3CA, SNAI1, SOX9, MSX1, NOS1, WNT4	1834	6.4081	4.96379e-07	1.12814e-08	8.85906e-09
GO:0010557	positive regulation of macromolecule biosynthetic process	17	60.7143	8.46521e-10	NOTCH3, NOTCH1, JAG1, PTCH1, AXIN1, GATA5, GATA4, NFATC1, PAX6, GLI1, TBX5, PPP3CA, SNAI1, SOX9, MSX1, NOS1, WNT4	2029	5.79224	2.24328e-06	4.15422e-08	3.26224e-08
GO:0008283	cell proliferation	17	60.7143	9.30773e-10	NOTCH2, NOTCH3, FLT1, NOTCH1, JAG1, PTCH1, VEGFB, VEGFC, PAX6, AXIN2, GLI1, TBX5, PPP3CA, APC, SOX9, MSX1, WNT4	2042	5.75537	2.46654e-06	4.48463e-08	3.52171e-08
GO:0045935	positive regulation of nucleobase-containing compound metabolic process	17	60.7143	1.4101e-09	NOTCH3, NOTCH1, JAG1, PTCH1, AXIN1, GATA5, GATA4, NFATC1, PAX6, GLI1, TBX5, PPP3CA, SNAI1, SOX9, MSX1, NOS1, WNT4	2100	5.59641	3.73677e-06	6.42487e-08	5.04534e-08
GO:0031328	positive regulation of cellular biosynthetic process	17	60.7143	2.22847e-09	NOTCH3, NOTCH1, JAG1, PTCH1, AXIN1, GATA5, GATA4, NFATC1, PAX6, GLI1, TBX5, PPP3CA, SNAI1, SOX9, MSX1, NOS1, WNT4	2166	5.42588	5.90544e-06	9.37374e-08	7.36104e-08
GO:0006366	transcription from RNA polymerase II promoter	17	60.7143	2.3372e-09	NOTCH2, NOTCH3, NOTCH1, JAG1, PTCH1, AXIN1, GATA5, GATA4, NFATC1, PAX6, GLI1, TBX5, PPP3CA, SNAI1, SOX9, MSX1, NOS1	2173	5.40841	6.19357e-06	9.52859e-08	7.48264e-08
GO:0009891	positive regulation of biosynthetic process	17	60.7143	2.95835e-09	NOTCH3, NOTCH1, JAG1, PTCH1, AXIN1, GATA5, GATA4, NFATC1, PAX6, GLI1, TBX5, PPP3CA, SNAI1, SOX9, MSX1, NOS1, WNT4	2208	5.32267	7.83961e-06	1.15289e-07	9.05343e-08
GO:0010628	positive regulation of gene expression	17	60.7143	4.36115e-09	NOTCH3, NOTCH1, JAG1, PTCH1, AXIN1, GATA5, GATA4, NFATC1, PAX6, GLI1, TBX5, PPP3CA, SNAI1, SOX9, MSX1, NOS1, WNT4	2267	5.18415	1.1557e-05	1.60514e-07	1.26049e-07
GO:0051173	positive regulation of nitrogen compound metabolic process	17	60.7143	4.83586e-09	NOTCH3, NOTCH1, JAG1, PTCH1, AXIN1, GATA5, GATA4, NFATC1, PAX6, GLI1, TBX5, PPP3CA, SNAI1, SOX9, MSX1, NOS1, WNT4	2283	5.14782	1.2815e-05	1.73176e-07	1.35992e-07
GO:0006928	movement of cell or subcellular component	17	60.7143	5.60238e-09	NOTCH2, NOTCH3, FLT1, NOTCH1, JAG1, PTCH1, VEGFB, VEGFC, GATA4, PAX6, GLI1, TBX5, PPP3CA, APC, SNAI1, SOX9, WNT4	2306	5.09647	1.48462e-05	1.92809e-07	1.5141e-07
GO:0032879	regulation of localization	17	60.7143	2.90456e-07	FLT1, NOTCH1, JAG1, PTCH1, VEGFB, VEGFC, GATA4, PAX6, GLI1, TBX5, PPP3CA, APC, SNAI1, SOX9, NOS1, MCTP2, WNT4	3032	3.87614	0.000769413	5.5776e-06	4.37999e-06
GO:0009790	embryo development	16	57.1429	2.3911e-12	NOTCH2, FLT1, NOTCH1, JAG1, PTCH1, AXIN1, VEGFC, GATA4, PAX6, AXIN2, GLI1, TBX5, SNAI1, SOX9, MSX1, WNT4	1125	9.83213	6.33638e-09	2.34682e-10	1.84292e-10
GO:0042127	regulation of cell proliferation	16	57.1429	2.15299e-09	NOTCH2, NOTCH3, FLT1, NOTCH1, JAG1, PTCH1, VEGFB, VEGFC, PAX6, AXIN2, GLI1, TBX5, PPP3CA, APC, SOX9, MSX1	1818	6.08424	5.70541e-06	9.2023e-08	7.22641e-08
GO:0051240	positive regulation of multicellular organismal process	16	57.1429	4.8269e-09	NOTCH2, FLT1, NOTCH1, JAG1, VEGFB, VEGFC, GATA5, GATA4, PAX6, AXIN2, GLI1, TBX5, PPP3CA, SNAI1, SOX9, WNT4	1927	5.74008	1.27912e-05	1.73176e-07	1.35992e-07
GO:0040011	locomotion	16	57.1429	1.34624e-08	NOTCH2, NOTCH3, FLT1, NOTCH1, JAG1, PTCH1, VEGFB, VEGFC, PAX6, GLI1, TBX5, PPP3CA, APC, SNAI1, SOX9, WNT4	2076	5.3281	3.56749e-05	4.05403e-07	3.18356e-07
GO:0016043	cellular component organization	16	57.1429	0.0336235	NOTCH2, NOTCH3, NOTCH1, PTCH1, PTCH2, AXIN1, PAX6, AXIN2, TBX5, PPP3CA, APC, SNAI1, SOX9, MSX1, NOS1, WNT4	7065	1.56563	1	0.122731	0.0963782
GO:0071840	cellular component organization or biogenesis	16	57.1429	0.043347	NOTCH2, NOTCH3, NOTCH1, PTCH1, PTCH2, AXIN1, PAX6, AXIN2, TBX5, PPP3CA, APC, SNAI1, SOX9, MSX1, NOS1, WNT4	7269	1.52169	1	0.150353	0.11807
GO:0007507	heart development	15	53.5714	1.51288e-14	NOTCH2, NOTCH1, JAG1, PTCH1, VEGFB, GATA5, GATA4, NFATC1, AXIN2, GLI1, TBX5, APC, SNAI1, SOX9, MSX1	623	16.645	4.00124e-11	5.01143e-12	3.93539e-12
GO:0045596	negative regulation of cell differentiation	15	53.5714	7.12489e-13	NOTCH3, NOTCH1, JAG1, PTCH1, AXIN1, VEGFC, NFATC1, PAX6, AXIN2, TBX5, PPP3CA, SNAI1, SOX9, MSX1, WNT4	826	12.5543	1.88823e-09	8.99093e-11	7.06042e-11
GO:0051093	negative regulation of developmental process	15	53.5714	7.01533e-11	NOTCH3, NOTCH1, JAG1, PTCH1, AXIN1, VEGFC, NFATC1, PAX6, AXIN2, TBX5, PPP3CA, SNAI1, SOX9, MSX1, WNT4	1162	8.92411	1.85906e-07	5.02449e-09	3.94565e-09
GO:0048468	cell development	15	53.5714	5.13703e-07	NOTCH2, NOTCH3, NOTCH1, JAG1, PTCH1, AXIN1, VEGFC, GATA4, PAX6, AXIN2, GLI1, TBX5, PPP3CA, SOX9, WNT4	2314	4.48134	0.00136039	9.19805e-06	7.22308e-06
GO:0006796	phosphate-containing compound metabolic process	15	53.5714	2.8834e-05	NOTCH2, SLC35B2, FLT1, NOTCH1, AXIN1, VEGFB, VEGFC, GATA4, PAX6, AXIN2, PPP3CA, APC, SOX9, NOS1, PIGF	3231	3.20948	0.0735649	0.000281957	0.000221416
GO:0010605	negative regulation of macromolecule metabolic process	15	53.5714	3.4112e-05	NOTCH2, NOTCH3, NOTCH1, PTCH1, AXIN1, VEGFB, GATA5, GATA4, PAX6, PPP3CA, APC, SNAI1, SOX9, MSX1, WNT4	3278	3.16346	0.0864328	0.000325928	0.000255945
GO:0006793	phosphorus metabolic process	15	53.5714	3.96793e-05	NOTCH2, SLC35B2, FLT1, NOTCH1, AXIN1, VEGFB, VEGFC, GATA4, PAX6, AXIN2, PPP3CA, APC, SOX9, NOS1, PIGF	3321	3.1225	0.0998125	0.000372938	0.000292862
GO:0009892	negative regulation of metabolic process	15	53.5714	7.40188e-05	NOTCH2, NOTCH3, NOTCH1, PTCH1, AXIN1, VEGFB, GATA5, GATA4, PAX6, PPP3CA, APC, SNAI1, SOX9, MSX1, WNT4	3506	2.95774	0.178117	0.000658221	0.00051689
GO:0006950	response to stress	15	53.5714	0.000648337	NOTCH2, NOTCH1, AXIN1, VEGFB, VEGFC, GATA4, PAX6, AXIN2, GLI1, PPP3CA, APC, SNAI1, MSX1, NOS1, WNT4	4264	2.43195	0.820692	0.00448588	0.00352269
GO:0019538	protein metabolic process	15	53.5714	0.0337129	NOTCH2, FLT1, NOTCH1, PTCH1, AXIN1, VEGFB, VEGFC, GATA4, PAX6, AXIN2, PPP3CA, APC, SOX9, NOS1, PIGF	6406	1.61877	1	0.122887	0.0965014
GO:0048598	embryonic morphogenesis	14	50	4.95034e-13	NOTCH2, FLT1, NOTCH1, PTCH1, AXIN1, VEGFC, GATA4, PAX6, GLI1, TBX5, SNAI1, SOX9, MSX1, WNT4	626	15.4609	1.31188e-09	6.85163e-11	5.38047e-11
GO:0048729	tissue morphogenesis	14	50	1.21604e-12	NOTCH2, NOTCH1, JAG1, PTCH1, AXIN1, VEGFC, GATA5, GATA4, TBX5, APC, SNAI1, SOX9, MSX1, WNT4	672	14.4025	3.22247e-09	1.28901e-10	1.01223e-10
GO:0045597	positive regulation of cell differentiation	14	50	5.05071e-10	NOTCH2, NOTCH1, JAG1, PTCH1, PTCH2, VEGFC, GATA4, PAX6, AXIN2, TBX5, PPP3CA, SNAI1, SOX9, WNT4	1089	8.88751	1.33844e-06	2.73151e-08	2.14501e-08
GO:0051270	regulation of cellular component movement	14	50	1.64323e-09	FLT1, NOTCH1, JAG1, VEGFB, VEGFC, GATA4, PAX6, GLI1, TBX5, PPP3CA, APC, SNAI1, SOX9, WNT4	1199	8.07214	4.35455e-06	7.25759e-08	5.69927e-08
GO:0051241	negative regulation of multicellular organismal process	14	50	1.03234e-08	NOTCH3, NOTCH1, JAG1, PTCH1, VEGFC, GATA5, NFATC1, PAX6, AXIN2, TBX5, PPP3CA, SNAI1, SOX9, WNT4	1395	6.93799	2.73567e-05	3.23463e-07	2.5401e-07
GO:0009719	response to endogenous stimulus	14	50	1.39134e-07	NOTCH2, NOTCH1, JAG1, AXIN1, GATA5, GATA4, NFATC1, AXIN2, PPP3CA, APC, SOX9, MSX1, NOS1, WNT4	1735	5.57839	0.000368638	3.1785e-06	2.49602e-06
GO:0010647	positive regulation of cell communication	14	50	3.88764e-07	NOTCH2, SLC35B2, FLT1, NOTCH1, JAG1, AXIN1, VEGFB, GATA5, GATA4, GLI1, TBX5, PPP3CA, SOX9, MSX1	1894	5.11008	0.00102969	7.2551e-06	5.69731e-06
GO:0023056	positive regulation of signaling	14	50	4.03356e-07	NOTCH2, SLC35B2, FLT1, NOTCH1, JAG1, AXIN1, VEGFB, GATA5, GATA4, GLI1, TBX5, PPP3CA, SOX9, MSX1	1900	5.09395	0.00106832	7.42288e-06	5.82906e-06
GO:0010629	negative regulation of gene expression	14	50	7.47315e-06	NOTCH2, NOTCH3, NOTCH1, PTCH1, AXIN1, VEGFB, GATA5, GATA4, PAX6, PPP3CA, SNAI1, SOX9, MSX1, WNT4	2453	3.94558	0.0196091	8.96102e-05	7.03694e-05
GO:0048584	positive regulation of response to stimulus	14	50	1.24473e-05	NOTCH2, SLC35B2, FLT1, NOTCH1, JAG1, AXIN1, VEGFB, VEGFC, GATA5, GATA4, GLI1, PPP3CA, SOX9, MSX1	2568	3.76889	0.0324474	0.000138014	0.00010838
GO:0035556	intracellular signal transduction	14	50	3.16957e-05	NOTCH2, SLC35B2, FLT1, NOTCH1, AXIN1, VEGFB, GATA4, NFATC1, PPP3CA, SNAI1, SOX9, MSX1, NOS1, MCTP2	2796	3.46155	0.0805642	0.000305432	0.00023985
GO:0031324	negative regulation of cellular metabolic process	14	50	0.000151808	NOTCH2, NOTCH3, NOTCH1, PTCH1, AXIN1, GATA5, GATA4, PAX6, PPP3CA, APC, SNAI1, SOX9, MSX1, WNT4	3237	2.98996	0.331234	0.0012611	0.00099032
GO:0036211	protein modification process	14	50	0.0014961	NOTCH2, FLT1, NOTCH1, AXIN1, VEGFB, VEGFC, GATA4, PAX6, AXIN2, PPP3CA, APC, SOX9, NOS1, PIGF	4058	2.38504	0.981082	0.00926323	0.00727426
GO:0006464	cellular protein modification process	14	50	0.0014961	NOTCH2, FLT1, NOTCH1, AXIN1, VEGFB, VEGFC, GATA4, PAX6, AXIN2, PPP3CA, APC, SOX9, NOS1, PIGF	4058	2.38504	0.981082	0.00926323	0.00727426
GO:0065008	regulation of biological quality	14	50	0.00238138	NOTCH1, PTCH1, VEGFC, GATA4, PAX6, AXIN2, TBX5, PPP3CA, SOX9, MSX1, NOS1, ZNF236, MCTP2, WNT4	4259	2.27248	0.998197	0.0137487	0.0107966
GO:0043412	macromolecule modification	14	50	0.00254557	NOTCH2, FLT1, NOTCH1, AXIN1, VEGFB, VEGFC, GATA4, PAX6, AXIN2, PPP3CA, APC, SOX9, NOS1, PIGF	4289	2.25659	0.998834	0.0144449	0.0113433
GO:0044267	cellular protein metabolic process	14	50	0.0312369	NOTCH2, FLT1, NOTCH1, AXIN1, VEGFB, VEGFC, GATA4, PAX6, AXIN2, PPP3CA, APC, SOX9, NOS1, PIGF	5707	1.6959	1	0.116098	0.0911697
GO:0045165	cell fate commitment	13	46.4286	1.20617e-15	NOTCH2, NOTCH3, NOTCH1, JAG1, PTCH1, PTCH2, GATA5, GATA4, PAX6, TBX5, APC, SOX9, WNT4	286	31.4237	3.2363e-12	6.07872e-13	4.77352e-13
GO:0007389	pattern specification process	13	46.4286	5.17104e-13	NOTCH2, NOTCH1, PTCH1, AXIN1, GATA5, GATA4, PAX6, AXIN2, GLI1, TBX5, APC, SNAI1, MSX1	475	18.9204	1.37043e-09	6.85163e-11	5.38047e-11
GO:0071363	cellular response to growth factor stimulus	13	46.4286	9.73635e-11	NOTCH2, FLT1, NOTCH1, AXIN1, VEGFB, VEGFC, GATA5, GATA4, NFATC1, SOX9, MSX1, NOS1, WNT4	744	12.0795	2.58013e-07	6.14317e-09	4.82413e-09
GO:0070848	response to growth factor	13	46.4286	1.5356e-10	NOTCH2, FLT1, NOTCH1, AXIN1, VEGFB, VEGFC, GATA5, GATA4, NFATC1, SOX9, MSX1, NOS1, WNT4	774	11.6113	4.06935e-07	9.4636e-09	7.43161e-09
GO:0030334	regulation of cell migration	13	46.4286	5.02143e-09	FLT1, NOTCH1, JAG1, VEGFB, VEGFC, PAX6, GLI1, TBX5, PPP3CA, APC, SNAI1, SOX9, WNT4	1051	8.55107	1.33067e-05	1.75089e-07	1.37495e-07
GO:2000145	regulation of cell motility	13	46.4286	9.66558e-09	FLT1, NOTCH1, JAG1, VEGFB, VEGFC, PAX6, GLI1, TBX5, PPP3CA, APC, SNAI1, SOX9, WNT4	1114	8.06749	2.56135e-05	3.086e-07	2.42338e-07
GO:0022603	regulation of anatomical structure morphogenesis	13	46.4286	1.7063e-08	FLT1, NOTCH1, JAG1, VEGFB, VEGFC, GATA5, GATA4, GLI1, TBX5, PPP3CA, SOX9, MSX1, WNT4	1172	7.66824	4.52159e-05	4.96889e-07	3.90199e-07
GO:0040012	regulation of locomotion	13	46.4286	1.7725e-08	FLT1, NOTCH1, JAG1, VEGFB, VEGFC, PAX6, GLI1, TBX5, PPP3CA, APC, SNAI1, SOX9, WNT4	1176	7.64216	4.69701e-05	5.05067e-07	3.9662e-07
GO:0045944	positive regulation of transcription from RNA polymerase II promoter	13	46.4286	5.26667e-08	NOTCH3, NOTCH1, JAG1, GATA5, GATA4, NFATC1, PAX6, GLI1, TBX5, PPP3CA, SOX9, MSX1, NOS1	1297	6.9292	0.000139557	1.38185e-06	1.08514e-06
GO:0051253	negative regulation of RNA metabolic process	13	46.4286	1.85163e-07	NOTCH2, NOTCH3, NOTCH1, PTCH1, AXIN1, GATA5, GATA4, PAX6, PPP3CA, SNAI1, SOX9, MSX1, WNT4	1454	6.181	0.000490561	3.95711e-06	3.10745e-06
GO:0010648	negative regulation of cell communication	13	46.4286	2.87842e-07	NOTCH1, PTCH1, PTCH2, AXIN1, GATA4, NFATC1, AXIN2, GLI1, PPP3CA, APC, SNAI1, SOX9, WNT4	1514	5.93605	0.000762491	5.5776e-06	4.37999e-06
GO:0023057	negative regulation of signaling	13	46.4286	2.98358e-07	NOTCH1, PTCH1, PTCH2, AXIN1, GATA4, NFATC1, AXIN2, GLI1, PPP3CA, APC, SNAI1, SOX9, WNT4	1519	5.91651	0.000790335	5.68811e-06	4.46678e-06
GO:0016477	cell migration	13	46.4286	4.63762e-07	FLT1, NOTCH1, JAG1, VEGFB, VEGFC, PAX6, GLI1, TBX5, PPP3CA, APC, SNAI1, SOX9, WNT4	1582	5.6809	0.00122821	8.41759e-06	6.61019e-06
GO:0045934	negative regulation of nucleobase-containing compound metabolic process	13	46.4286	5.79756e-07	NOTCH2, NOTCH3, NOTCH1, PTCH1, AXIN1, GATA5, GATA4, PAX6, PPP3CA, SNAI1, SOX9, MSX1, WNT4	1615	5.56482	0.00153517	1.00415e-05	7.88544e-06
GO:0007267	cell-cell signaling	13	46.4286	8.10524e-07	NOTCH1, AXIN1, GATA4, NFATC1, AXIN2, GLI1, TBX5, PPP3CA, APC, SOX9, NOS1, MCTP2, WNT4	1666	5.39446	0.00214558	1.36808e-05	1.07433e-05
GO:0009967	positive regulation of signal transduction	13	46.4286	1.02617e-06	NOTCH2, SLC35B2, FLT1, NOTCH1, JAG1, AXIN1, VEGFB, GATA5, GATA4, GLI1, PPP3CA, SOX9, MSX1	1703	5.27726	0.00271566	1.66576e-05	1.30809e-05
GO:0051674	localization of cell	13	46.4286	2.36936e-06	FLT1, NOTCH1, JAG1, VEGFB, VEGFC, PAX6, GLI1, TBX5, PPP3CA, APC, SNAI1, SOX9, WNT4	1842	4.87903	0.00625914	3.32212e-05	2.6088e-05
GO:0048870	cell motility	13	46.4286	2.36936e-06	FLT1, NOTCH1, JAG1, VEGFB, VEGFC, PAX6, GLI1, TBX5, PPP3CA, APC, SNAI1, SOX9, WNT4	1842	4.87903	0.00625914	3.32212e-05	2.6088e-05
GO:0048585	negative regulation of response to stimulus	13	46.4286	2.50932e-06	NOTCH1, PTCH1, PTCH2, AXIN1, GATA4, NFATC1, AXIN2, GLI1, PPP3CA, APC, SNAI1, SOX9, WNT4	1852	4.85269	0.00662765	3.46338e-05	2.71974e-05
GO:2000113	negative regulation of cellular macromolecule biosynthetic process	13	46.4286	1.33564e-05	NOTCH2, NOTCH3, NOTCH1, PTCH1, AXIN1, GATA5, GATA4, PAX6, PPP3CA, SNAI1, SOX9, MSX1, WNT4	2173	4.13584	0.0347757	0.000147477	0.000115811
GO:0010558	negative regulation of macromolecule biosynthetic process	13	46.4286	1.5455e-05	NOTCH2, NOTCH3, NOTCH1, PTCH1, AXIN1, GATA5, GATA4, PAX6, PPP3CA, SNAI1, SOX9, MSX1, WNT4	2204	4.07767	0.0401288	0.000165813	0.00013021
GO:0031327	negative regulation of cellular biosynthetic process	13	46.4286	2.17827e-05	NOTCH2, NOTCH3, NOTCH1, PTCH1, AXIN1, GATA5, GATA4, PAX6, PPP3CA, SNAI1, SOX9, MSX1, WNT4	2279	3.94347	0.0560904	0.000228159	0.000179169
GO:0009890	negative regulation of biosynthetic process	13	46.4286	2.47843e-05	NOTCH2, NOTCH3, NOTCH1, PTCH1, AXIN1, GATA5, GATA4, PAX6, PPP3CA, SNAI1, SOX9, MSX1, WNT4	2308	3.89392	0.0635687	0.000254567	0.000199907
GO:0051172	negative regulation of nitrogen compound metabolic process	13	46.4286	3.12236e-05	NOTCH2, NOTCH3, NOTCH1, PTCH1, AXIN1, GATA5, GATA4, PAX6, PPP3CA, SNAI1, SOX9, MSX1, WNT4	2361	3.80651	0.079413	0.00030198	0.00023714
GO:0007399	nervous system development	13	46.4286	7.47033e-05	NOTCH2, NOTCH3, NOTCH1, JAG1, PTCH1, VEGFC, PAX6, GLI1, PPP3CA, APC, SOX9, MSX1, WNT4	2575	3.49017	0.179607	0.000662087	0.000519925
GO:0065009	regulation of molecular function	13	46.4286	0.000145066	FLT1, NOTCH1, PTCH1, AXIN1, VEGFC, PAX6, AXIN2, GLI1, PPP3CA, APC, MSX1, NOS1, WNT4	2754	3.26332	0.319178	0.00120889	0.000949318
GO:0032268	regulation of cellular protein metabolic process	13	46.4286	0.000759626	NOTCH2, FLT1, NOTCH1, AXIN1, VEGFB, VEGFC, GATA4, PAX6, AXIN2, PPP3CA, APC, SOX9, NOS1	3275	2.74418	0.866516	0.00514836	0.00404292
GO:0051246	regulation of protein metabolic process	13	46.4286	0.00127696	NOTCH2, FLT1, NOTCH1, AXIN1, VEGFB, VEGFC, GATA4, PAX6, AXIN2, PPP3CA, APC, SOX9, NOS1	3465	2.5937	0.96616	0.00807045	0.00633759
GO:0044710	single-organism metabolic process	13	46.4286	0.00702868	NOTCH2, SLC35B2, FLT1, NOTCH1, AXIN1, VEGFB, GATA4, PAX6, SNAI1, SOX9, NOS1, PIGF, WNT4	4210	2.13472	1	0.0339271	0.0266424
GO:0003007	heart morphogenesis	12	42.8571	3.12755e-14	NOTCH2, NOTCH1, JAG1, APC, PTCH1, SNAI1, GATA5, GATA4, SOX9, MSX1, AXIN2, TBX5	268	30.9547	8.2967e-11	7.53455e-12	5.91675e-12
GO:0030855	epithelial cell differentiation	12	42.8571	2.33304e-09	NOTCH2, PPP3CA, NOTCH1, JAG1, PTCH1, PTCH2, GATA5, GATA4, PAX6, SOX9, GLI1, WNT4	760	10.9156	6.18253e-06	9.52859e-08	7.48264e-08
GO:0072358	cardiovascular system development	12	42.8571	6.88527e-09	NOTCH2, NOTCH3, FLT1, NOTCH1, JAG1, VEGFB, VEGFC, GATA4, NFATC1, PAX6, TBX5, WNT4	843	9.84087	1.82458e-05	2.27603e-07	1.78733e-07
GO:0001944	vasculature development	12	42.8571	6.88527e-09	NOTCH2, NOTCH3, FLT1, NOTCH1, JAG1, VEGFB, VEGFC, GATA4, NFATC1, PAX6, TBX5, WNT4	843	9.84087	1.82458e-05	2.27603e-07	1.78733e-07
GO:0045892	negative regulation of transcription, DNA-templated	12	42.8571	9.42264e-07	NOTCH2, NOTCH3, NOTCH1, PTCH1, SNAI1, AXIN1, GATA5, GATA4, PAX6, SOX9, MSX1, WNT4	1366	6.0731	0.00249389	1.56062e-05	1.22553e-05
GO:1903507	negative regulation of nucleic acid-templated transcription	12	42.8571	9.63039e-07	NOTCH2, NOTCH3, NOTCH1, PTCH1, SNAI1, AXIN1, GATA5, GATA4, PAX6, SOX9, MSX1, WNT4	1369	6.05979	0.0025488	1.58513e-05	1.24477e-05
GO:1902679	negative regulation of RNA biosynthetic process	12	42.8571	1.09645e-06	NOTCH2, NOTCH3, NOTCH1, PTCH1, SNAI1, AXIN1, GATA5, GATA4, PAX6, SOX9, MSX1, WNT4	1387	5.98115	0.00290137	1.76096e-05	1.38285e-05
GO:0009968	negative regulation of signal transduction	12	42.8571	1.246e-06	NOTCH1, APC, PTCH1, PTCH2, SNAI1, AXIN1, GATA4, NFATC1, SOX9, AXIN2, GLI1, WNT4	1405	5.90452	0.00329644	1.96541e-05	1.5434e-05
GO:0001932	regulation of protein phosphorylation	12	42.8571	2.01412e-06	NOTCH2, FLT1, NOTCH1, APC, AXIN1, VEGFB, VEGFC, GATA4, PAX6, SOX9, AXIN2, NOS1	1475	5.62431	0.0053232	2.92353e-05	2.29579e-05
GO:0042325	regulation of phosphorylation	12	42.8571	4.92087e-06	NOTCH2, FLT1, NOTCH1, APC, AXIN1, VEGFB, VEGFC, GATA4, PAX6, SOX9, AXIN2, NOS1	1616	5.13357	0.0129557	6.18023e-05	4.85323e-05
GO:0051247	positive regulation of protein metabolic process	12	42.8571	1.15941e-05	NOTCH2, PPP3CA, FLT1, NOTCH1, APC, AXIN1, VEGFB, VEGFC, GATA4, SOX9, AXIN2, NOS1	1766	4.69754	0.0302574	0.000130188	0.000102235
GO:0019220	regulation of phosphate metabolic process	12	42.8571	1.35507e-05	NOTCH2, FLT1, NOTCH1, APC, AXIN1, VEGFB, VEGFC, GATA4, PAX6, SOX9, AXIN2, NOS1	1795	4.62165	0.0352725	0.000149002	0.000117008
GO:0051174	regulation of phosphorus metabolic process	12	42.8571	1.39158e-05	NOTCH2, FLT1, NOTCH1, APC, AXIN1, VEGFB, VEGFC, GATA4, PAX6, SOX9, AXIN2, NOS1	1800	4.60881	0.0362055	0.000152384	0.000119665
GO:0031399	regulation of protein modification process	12	42.8571	2.72527e-05	NOTCH2, FLT1, NOTCH1, APC, AXIN1, VEGFB, VEGFC, GATA4, PAX6, SOX9, AXIN2, NOS1	1932	4.29392	0.0696744	0.000272527	0.000214011
GO:1902531	regulation of intracellular signal transduction	12	42.8571	2.77898e-05	NOTCH2, SLC35B2, PPP3CA, FLT1, NOTCH1, SNAI1, AXIN1, VEGFB, GATA4, SOX9, MSX1, NOS1	1936	4.28505	0.0709975	0.000274787	0.000215785
GO:0006468	protein phosphorylation	12	42.8571	3.09121e-05	NOTCH2, FLT1, NOTCH1, APC, AXIN1, VEGFB, VEGFC, GATA4, PAX6, SOX9, AXIN2, NOS1	1958	4.2369	0.0786528	0.000301166	0.0002365
GO:0016310	phosphorylation	12	42.8571	0.000182922	NOTCH2, FLT1, NOTCH1, APC, AXIN1, VEGFB, VEGFC, GATA4, PAX6, SOX9, AXIN2, NOS1	2374	3.49446	0.384172	0.00149612	0.00117488
GO:0009605	response to external stimulus	12	42.8571	0.000629297	NOTCH2, NOTCH3, FLT1, NOTCH1, PTCH1, VEGFB, VEGFC, GATA4, PAX6, SOX9, NOS1, WNT4	2729	3.03989	0.811406	0.00439296	0.00344972
GO:0051128	regulation of cellular component organization	12	42.8571	0.000989292	NOTCH2, PPP3CA, NOTCH1, APC, PTCH2, SNAI1, SOX9, MSX1, AXIN2, NOS1, TBX5, WNT4	2876	2.88451	0.92741	0.00644134	0.00505827
GO:0003170	heart valve development	11	39.2857	2.44215e-18	NOTCH2, NOTCH1, JAG1, APC, SNAI1, GATA5, GATA4, NFATC1, SOX9, AXIN2, TBX5	73	104.172	6.47169e-15	6.47169e-15	5.08211e-15
GO:0060485	mesenchyme development	11	39.2857	6.36713e-12	NOTCH1, JAG1, APC, SNAI1, GATA5, GATA4, SOX9, MSX1, AXIN2, TBX5, WNT4	310	24.5308	1.68729e-08	5.81824e-10	4.56897e-10
GO:0003002	regionalization	11	39.2857	2.70903e-11	NOTCH2, NOTCH1, PTCH1, SNAI1, AXIN1, GATA5, GATA4, PAX6, MSX1, AXIN2, GLI1	359	21.1826	7.17894e-08	2.11145e-09	1.65808e-09
GO:0035295	tube development	11	39.2857	6.95694e-09	NOTCH2, NOTCH1, JAG1, PTCH1, GATA5, GATA4, PAX6, SOX9, TBX5, GLI1, WNT4	636	11.9568	1.84357e-05	2.27603e-07	1.78733e-07
GO:0061061	muscle structure development	11	39.2857	2.23417e-08	PPP3CA, NOTCH1, JAG1, GATA4, NFATC1, SOX9, MSX1, NOS1, TBX5, GLI1, WNT4	719	10.5765	5.92037e-05	6.23215e-07	4.894e-07
GO:0001568	blood vessel development	11	39.2857	5.83523e-08	NOTCH2, NOTCH3, FLT1, NOTCH1, JAG1, VEGFB, VEGFC, GATA4, PAX6, TBX5, WNT4	796	9.55344	0.000154622	1.5013e-06	1.17894e-06
GO:0000122	negative regulation of transcription from RNA polymerase II promoter	11	39.2857	5.34999e-07	NOTCH2, NOTCH3, NOTCH1, PTCH1, SNAI1, AXIN1, GATA5, GATA4, PAX6, SOX9, MSX1	1010	7.52924	0.00141674	9.45164e-06	7.42222e-06
GO:0008284	positive regulation of cell proliferation	11	39.2857	5.34999e-07	NOTCH2, NOTCH3, PPP3CA, FLT1, NOTCH1, VEGFB, VEGFC, PAX6, SOX9, TBX5, GLI1	1010	7.52924	0.00141674	9.45164e-06	7.42222e-06
GO:0007167	enzyme linked receptor protein signaling pathway	11	39.2857	6.12686e-07	NOTCH2, FLT1, NOTCH1, APC, AXIN1, VEGFB, VEGFC, GATA4, SOX9, MSX1, WNT4	1025	7.41906	0.0016223	1.0475e-05	8.22581e-06
GO:0071495	cellular response to endogenous stimulus	11	39.2857	8.66131e-06	NOTCH2, NOTCH1, APC, AXIN1, GATA5, GATA4, NFATC1, SOX9, MSX1, AXIN2, WNT4	1374	5.5346	0.0226912	0.000100669	7.90535e-05
GO:0032270	positive regulation of cellular protein metabolic process	11	39.2857	4.76587e-05	NOTCH2, PPP3CA, FLT1, NOTCH1, AXIN1, VEGFB, VEGFC, GATA4, SOX9, AXIN2, NOS1	1670	4.55361	0.118648	0.000437009	0.000343176
GO:0008219	cell death	11	39.2857	0.000580874	NOTCH2, NOTCH1, APC, SNAI1, AXIN1, VEGFB, GATA4, SOX9, MSX1, AXIN2, WNT4	2254	3.3738	0.785568	0.00410484	0.00322346
GO:0003008	system process	11	39.2857	0.000650505	PPP3CA, NOTCH1, AXIN1, VEGFB, VEGFC, GATA5, GATA4, PAX6, SOX9, NOS1, TBX5	2286	3.32657	0.82172	0.00448916	0.00352526
GO:0051641	cellular localization	11	39.2857	0.00667369	PPP3CA, NOTCH1, APC, PTCH1, AXIN1, PAX6, SOX9, MSX1, AXIN2, NOS1, MCTP2	3101	2.45228	1	0.0325696	0.0255763
GO:0006996	organelle organization	11	39.2857	0.0631333	NOTCH2, NOTCH1, APC, SNAI1, AXIN1, PAX6, SOX9, MSX1, AXIN2, NOS1, WNT4	4362	1.74336	1	0.202301	0.158864
GO:0003179	heart valve morphogenesis	10	35.7143	6.29552e-17	NOTCH2, NOTCH1, JAG1, SNAI1, GATA5, GATA4, NFATC1, SOX9, AXIN2, TBX5	60	115.22	2.94209e-13	5.56104e-14	4.36699e-14
GO:0001649	osteoblast differentiation	10	35.7143	3.08382e-11	PPP3CA, NOTCH1, JAG1, PTCH1, SNAI1, VEGFC, SOX9, AXIN2, GLI1, WNT4	248	27.8759	8.17213e-08	2.33489e-09	1.83355e-09
GO:0050678	regulation of epithelial cell proliferation	10	35.7143	3.45291e-09	NOTCH2, FLT1, NOTCH1, JAG1, PTCH1, VEGFB, VEGFC, PAX6, SOX9, GLI1	423	16.3433	9.15018e-06	1.32612e-07	1.04138e-07
GO:0060537	muscle tissue development	10	35.7143	4.23332e-09	NOTCH2, PPP3CA, NOTCH1, PTCH1, GATA5, GATA4, SOX9, MSX1, TBX5, GLI1	433	15.9659	1.12182e-05	1.58004e-07	1.24078e-07
GO:0001503	ossification	10	35.7143	4.96527e-09	PPP3CA, NOTCH1, JAG1, PTCH1, SNAI1, VEGFC, SOX9, AXIN2, GLI1, WNT4	441	15.6762	1.31579e-05	1.75089e-07	1.37495e-07
GO:0042692	muscle cell differentiation	10	35.7143	1.05555e-08	PPP3CA, NOTCH1, JAG1, GATA4, NFATC1, SOX9, MSX1, NOS1, TBX5, WNT4	481	14.3726	2.79718e-05	3.25258e-07	2.55419e-07
GO:0002009	morphogenesis of an epithelium	10	35.7143	3.68517e-08	NOTCH2, NOTCH1, JAG1, PTCH1, SNAI1, VEGFC, GATA4, SOX9, TBX5, WNT4	556	12.4338	9.76523e-05	9.96501e-07	7.82535e-07
GO:0048514	blood vessel morphogenesis	10	35.7143	2.88764e-07	NOTCH2, NOTCH3, FLT1, NOTCH1, JAG1, VEGFB, VEGFC, GATA4, TBX5, WNT4	708	9.76443	0.000764932	5.5776e-06	4.37999e-06
GO:0060322	head development	10	35.7143	1.41545e-06	NOTCH3, PPP3CA, NOTCH1, PTCH1, AXIN1, PAX6, SOX9, MSX1, GLI1, WNT4	856	8.07618	0.00374392	2.18078e-05	1.71253e-05
GO:0040007	growth	10	35.7143	3.61568e-06	NOTCH2, PPP3CA, NOTCH1, PTCH1, PTCH2, GATA4, SOX9, MSX1, TBX5, GLI1	959	7.20877	0.00953581	4.71998e-05	3.70652e-05
GO:0001934	positive regulation of protein phosphorylation	10	35.7143	4.69192e-06	NOTCH2, FLT1, NOTCH1, AXIN1, VEGFB, VEGFC, GATA4, SOX9, AXIN2, NOS1	990	6.98304	0.0123566	5.94909e-05	4.67172e-05
GO:0042327	positive regulation of phosphorylation	10	35.7143	8.50219e-06	NOTCH2, FLT1, NOTCH1, AXIN1, VEGFB, VEGFC, GATA4, SOX9, AXIN2, NOS1	1065	6.49128	0.022279	9.96938e-05	7.82879e-05
GO:1902533	positive regulation of intracellular signal transduction	10	35.7143	1.2054e-05	NOTCH2, SLC35B2, PPP3CA, FLT1, NOTCH1, AXIN1, VEGFB, GATA4, SOX9, MSX1	1112	6.21692	0.0314386	0.000134215	0.000105397
GO:0010562	positive regulation of phosphorus metabolic process	10	35.7143	1.78888e-05	NOTCH2, FLT1, NOTCH1, AXIN1, VEGFB, VEGFC, GATA4, SOX9, AXIN2, NOS1	1168	5.91885	0.0462996	0.000189621	0.000148906
GO:0045937	positive regulation of phosphate metabolic process	10	35.7143	1.78888e-05	NOTCH2, FLT1, NOTCH1, AXIN1, VEGFB, VEGFC, GATA4, SOX9, AXIN2, NOS1	1168	5.91885	0.0462996	0.000189621	0.000148906
GO:0031401	positive regulation of protein modification process	10	35.7143	3.41916e-05	NOTCH2, FLT1, NOTCH1, AXIN1, VEGFB, VEGFC, GATA4, SOX9, AXIN2, NOS1	1267	5.45636	0.0866256	0.000325928	0.000255945
GO:0048699	generation of neurons	10	35.7143	0.000209264	NOTCH2, NOTCH3, PPP3CA, NOTCH1, JAG1, PTCH1, VEGFC, PAX6, SOX9, WNT4	1600	4.32076	0.425703	0.00169587	0.00133174
GO:1901700	response to oxygen-containing compound	10	35.7143	0.000326406	PPP3CA, NOTCH1, JAG1, APC, PTCH1, GATA4, SOX9, AXIN2, NOS1, ZNF236	1697	4.07379	0.578998	0.00251145	0.0019722
GO:0022008	neurogenesis	10	35.7143	0.000356371	NOTCH2, NOTCH3, PPP3CA, NOTCH1, JAG1, PTCH1, VEGFC, PAX6, SOX9, WNT4	1717	4.02633	0.611146	0.00268444	0.00210805
GO:0010941	regulation of cell death	10	35.7143	0.000508587	NOTCH2, NOTCH1, APC, SNAI1, VEGFB, GATA4, SOX9, MSX1, AXIN2, WNT4	1801	3.83854	0.740266	0.00365245	0.00286821
GO:0006915	apoptotic process	10	35.7143	0.000845272	NOTCH2, NOTCH1, APC, SNAI1, AXIN1, VEGFB, GATA4, SOX9, MSX1, WNT4	1930	3.58198	0.893639	0.00568654	0.00446554
GO:0012501	programmed cell death	10	35.7143	0.00148492	NOTCH2, NOTCH1, APC, SNAI1, AXIN1, VEGFB, GATA4, SOX9, MSX1, WNT4	2087	3.31251	0.980512	0.00923718	0.0072538
GO:0002376	immune system process	10	35.7143	0.0199707	NOTCH2, PPP3CA, FLT1, NOTCH1, JAG1, VEGFB, VEGFC, NFATC1, SOX9, WNT4	3083	2.24237	1	0.0799647	0.0627949
GO:1905314	semi-lunar valve development	9	32.1429	1.37631e-15	NOTCH2, NOTCH1, JAG1, SNAI1, GATA5, GATA4, NFATC1, SOX9, AXIN2	47	132.381	3.53051e-12	6.07872e-13	4.77352e-13
GO:0003197	endocardial cushion development	9	32.1429	3.27753e-15	NOTCH1, JAG1, APC, SNAI1, GATA5, GATA4, SOX9, MSX1, TBX5	52	119.652	8.82627e-12	1.24078e-12	9.74362e-13
GO:0045667	regulation of osteoblast differentiation	9	32.1429	2.3493e-11	PPP3CA, NOTCH1, JAG1, PTCH1, VEGFC, SOX9, AXIN2, GLI1, WNT4	152	40.9335	6.22564e-08	1.88656e-09	1.48148e-09
GO:0030278	regulation of ossification	9	32.1429	8.42727e-10	PPP3CA, NOTCH1, JAG1, PTCH1, VEGFC, SOX9, AXIN2, GLI1, WNT4	238	26.1424	2.23323e-06	4.15422e-08	3.26224e-08
GO:0001655	urogenital system development	9	32.1429	2.56096e-08	NOTCH2, NOTCH3, PPP3CA, NOTCH1, JAG1, PTCH1, SOX9, GLI1, WNT4	368	16.9073	6.78632e-05	7.06933e-07	5.55142e-07
GO:0008544	epidermis development	9	32.1429	4.25878e-08	PPP3CA, NOTCH1, JAG1, PTCH1, PTCH2, SNAI1, PAX6, SOX9, GLI1	393	15.8318	0.000112851	1.12858e-06	8.86251e-07
GO:0048568	embryonic organ development	9	32.1429	1.68428e-07	NOTCH2, NOTCH1, PTCH1, SNAI1, GATA4, PAX6, SOX9, MSX1, GLI1	470	13.2381	0.000446236	3.68872e-06	2.89669e-06
GO:0050673	epithelial cell proliferation	9	32.1429	1.88566e-07	NOTCH2, FLT1, NOTCH1, PTCH1, VEGFB, VEGFC, PAX6, SOX9, GLI1	477	13.0438	0.000499576	3.9694e-06	3.1171e-06
GO:0030335	positive regulation of cell migration	9	32.1429	9.21116e-07	PPP3CA, FLT1, NOTCH1, APC, SNAI1, VEGFB, VEGFC, SOX9, GLI1	588	10.5815	0.00243798	1.53519e-05	1.20556e-05
GO:1905114	cell surface receptor signaling pathway involved in cell-cell signaling	9	32.1429	1.21386e-06	PPP3CA, NOTCH1, APC, AXIN1, NFATC1, SOX9, AXIN2, GLI1, WNT4	610	10.1998	0.00321156	1.92618e-05	1.5126e-05
GO:2000147	positive regulation of cell motility	9	32.1429	1.2905e-06	PPP3CA, FLT1, NOTCH1, APC, SNAI1, VEGFB, VEGFC, SOX9, GLI1	615	10.1169	0.00341397	2.0185e-05	1.5851e-05
GO:0040017	positive regulation of locomotion	9	32.1429	1.60168e-06	PPP3CA, FLT1, NOTCH1, APC, SNAI1, VEGFB, VEGFC, SOX9, GLI1	633	9.82921	0.00423547	2.43934e-05	1.91557e-05
GO:0051272	positive regulation of cellular component movement	9	32.1429	1.60168e-06	PPP3CA, FLT1, NOTCH1, APC, SNAI1, VEGFB, VEGFC, SOX9, GLI1	633	9.82921	0.00423547	2.43934e-05	1.91557e-05
GO:0043009	chordate embryonic development	9	32.1429	2.52988e-06	NOTCH2, NOTCH1, PTCH1, SNAI1, AXIN1, PAX6, SOX9, MSX1, AXIN2	673	9.24501	0.00668178	3.47367e-05	2.72782e-05
GO:0009792	embryo development ending in birth or egg hatching	9	32.1429	3.21285e-06	NOTCH2, NOTCH1, PTCH1, SNAI1, AXIN1, PAX6, SOX9, MSX1, AXIN2	695	8.95236	0.00847793	4.32186e-05	3.39388e-05
GO:0008285	negative regulation of cell proliferation	9	32.1429	9.92265e-06	FLT1, NOTCH1, APC, PTCH1, PAX6, SOX9, MSX1, AXIN2, TBX5	810	7.68135	0.0259524	0.000113831	8.93898e-05
GO:0060284	regulation of cell development	9	32.1429	4.41432e-05	NOTCH2, NOTCH3, PPP3CA, NOTCH1, JAG1, VEGFC, PAX6, SOX9, AXIN2	996	6.24688	0.110399	0.000409019	0.000321195
GO:0007417	central nervous system development	9	32.1429	8.63547e-05	NOTCH3, PPP3CA, NOTCH1, PTCH1, PAX6, SOX9, MSX1, GLI1, WNT4	1095	5.68209	0.204552	0.000760266	0.000597024
GO:0030182	neuron differentiation	9	32.1429	0.000497331	NOTCH2, NOTCH3, PPP3CA, NOTCH1, JAG1, PTCH1, PAX6, SOX9, WNT4	1412	4.40644	0.732398	0.00358132	0.00281235
GO:0044702	single organism reproductive process	9	32.1429	0.00057004	NOTCH2, NOTCH1, PTCH1, SNAI1, GATA4, SOX9, MSX1, GLI1, WNT4	1441	4.31776	0.779319	0.00403906	0.0031718
GO:0022414	reproductive process	9	32.1429	0.00110316	NOTCH2, NOTCH1, PTCH1, SNAI1, GATA4, SOX9, MSX1, GLI1, WNT4	1592	3.90822	0.946334	0.00709554	0.00557201
GO:0000003	reproduction	9	32.1429	0.00111684	NOTCH2, NOTCH1, PTCH1, SNAI1, GATA4, SOX9, MSX1, GLI1, WNT4	1595	3.90087	0.948248	0.00716617	0.00562747
GO:0042981	regulation of apoptotic process	9	32.1429	0.00119217	NOTCH2, NOTCH1, APC, SNAI1, VEGFB, GATA4, SOX9, MSX1, WNT4	1611	3.86213	0.957622	0.00757614	0.00594942
GO:0043067	regulation of programmed cell death	9	32.1429	0.00133387	NOTCH2, NOTCH1, APC, SNAI1, VEGFB, GATA4, SOX9, MSX1, WNT4	1639	3.79615	0.970903	0.0083762	0.00657769
GO:0007049	cell cycle	9	32.1429	0.00214956	PPP3CA, APC, PTCH1, PAX6, SOX9, MSX1, AXIN2, GLI1, WNT4	1765	3.52515	0.996662	0.0126867	0.00996266
GO:0042592	homeostatic process	9	32.1429	0.00464672	PPP3CA, NOTCH1, PTCH1, GATA4, PAX6, SOX9, NOS1, ZNF236, TBX5	1996	3.11718	0.999996	0.0241447	0.0189604
GO:0008104	protein localization	9	32.1429	0.0256318	PPP3CA, NOTCH1, APC, PTCH1, VEGFC, PAX6, SOX9, MSX1, AXIN2	2676	2.32507	1	0.0987271	0.0775287
GO:0033036	macromolecule localization	9	32.1429	0.0557399	PPP3CA, NOTCH1, APC, PTCH1, VEGFC, PAX6, SOX9, MSX1, AXIN2	3103	2.00512	1	0.18372	0.144272
GO:0003180	aortic valve morphogenesis	8	28.5714	5.39992e-14	NOTCH1, JAG1, SNAI1, GATA5, GATA4, NFATC1, SOX9, AXIN2	38	145.541	1.42986e-10	1.19248e-11	9.36436e-12
GO:0003176	aortic valve development	8	28.5714	1.37269e-13	NOTCH1, JAG1, SNAI1, GATA5, GATA4, NFATC1, SOX9, AXIN2	43	128.618	3.63642e-10	2.42509e-11	1.90438e-11
GO:0072006	nephron development	8	28.5714	1.43015e-09	NOTCH2, NOTCH3, PPP3CA, NOTCH1, JAG1, PTCH1, SOX9, WNT4	155	35.6811	3.7899e-06	6.42487e-08	5.04534e-08
GO:0048762	mesenchymal cell differentiation	8	28.5714	3.14071e-08	NOTCH1, JAG1, SNAI1, SOX9, MSX1, AXIN2, TBX5, WNT4	242	22.8536	8.32254e-05	8.5803e-07	6.73796e-07
GO:0001822	kidney development	8	28.5714	1.93987e-07	NOTCH2, NOTCH3, PPP3CA, NOTCH1, JAG1, PTCH1, SOX9, WNT4	316	17.5018	0.000513932	4.01613e-06	3.1538e-06
GO:0072001	renal system development	8	28.5714	2.3956e-07	NOTCH2, NOTCH3, PPP3CA, NOTCH1, JAG1, PTCH1, SOX9, WNT4	326	16.9649	0.000634633	4.73757e-06	3.72033e-06
GO:0090287	regulation of cellular response to growth factor stimulus	8	28.5714	4.85707e-07	NOTCH2, NOTCH1, AXIN1, VEGFB, VEGFC, GATA4, MSX1, WNT4	362	15.2778	0.0012863	8.75594e-06	6.87589e-06
GO:0014706	striated muscle tissue development	8	28.5714	1.03088e-06	NOTCH2, PPP3CA, NOTCH1, GATA5, GATA4, MSX1, TBX5, GLI1	405	13.6557	0.00272811	1.66576e-05	1.30809e-05
GO:0048732	gland development	8	28.5714	2.07909e-06	NOTCH2, NOTCH1, PTCH1, PAX6, SOX9, MSX1, GLI1, WNT4	450	12.2902	0.00549443	2.99434e-05	2.3514e-05
GO:0048608	reproductive structure development	8	28.5714	2.33676e-06	NOTCH2, NOTCH1, PTCH1, SNAI1, GATA4, SOX9, GLI1, WNT4	458	12.0755	0.00617328	3.32212e-05	2.6088e-05
GO:0061458	reproductive system development	8	28.5714	2.47531e-06	NOTCH2, NOTCH1, PTCH1, SNAI1, GATA4, SOX9, GLI1, WNT4	462	11.9709	0.0065381	3.43432e-05	2.69692e-05
GO:0016055	Wnt signaling pathway	8	28.5714	3.45943e-06	NOTCH1, APC, AXIN1, NFATC1, SOX9, AXIN2, GLI1, WNT4	486	11.3798	0.00912562	4.58375e-05	3.59954e-05
GO:0198738	cell-cell signaling by wnt	8	28.5714	3.55443e-06	NOTCH1, APC, AXIN1, NFATC1, SOX9, AXIN2, GLI1, WNT4	488	11.3331	0.00937503	4.68619e-05	3.67998e-05
GO:0001525	angiogenesis	8	28.5714	1.57742e-05	NOTCH2, NOTCH3, FLT1, NOTCH1, JAG1, VEGFB, VEGFC, GATA4	613	9.02214	0.0409404	0.000168555	0.000132364
GO:0006935	chemotaxis	8	28.5714	2.16886e-05	NOTCH2, NOTCH3, FLT1, NOTCH1, PTCH1, VEGFB, VEGFC, PAX6	644	8.58784	0.0558548	0.000228074	0.000179103
GO:0042330	taxis	8	28.5714	2.27955e-05	NOTCH2, NOTCH3, FLT1, NOTCH1, PTCH1, VEGFB, VEGFC, PAX6	649	8.52168	0.0586203	0.000235969	0.000185302
GO:0009611	response to wounding	8	28.5714	2.27955e-05	NOTCH2, PPP3CA, NOTCH1, VEGFB, GATA4, PAX6, GLI1, WNT4	649	8.52168	0.0586203	0.000235969	0.000185302
GO:0048589	developmental growth	8	28.5714	3.10456e-05	NOTCH2, PPP3CA, NOTCH1, PTCH1, GATA4, SOX9, TBX5, GLI1	681	8.12125	0.0789788	0.000301359	0.000236652
GO:0003006	developmental process involved in reproduction	8	28.5714	6.94826e-05	NOTCH2, NOTCH1, PTCH1, SNAI1, GATA4, SOX9, GLI1, WNT4	773	7.15468	0.168177	0.000624166	0.000490147
GO:0007420	brain development	8	28.5714	9.1107e-05	NOTCH3, PPP3CA, NOTCH1, PTCH1, PAX6, MSX1, GLI1, WNT4	807	6.85325	0.214508	0.000796811	0.000625722
GO:0043066	negative regulation of apoptotic process	8	28.5714	0.000238211	NOTCH2, NOTCH1, SNAI1, VEGFB, GATA4, SOX9, MSX1, WNT4	942	5.87109	0.468118	0.00189	0.00148418
GO:0051960	regulation of nervous system development	8	28.5714	0.000265849	NOTCH3, PPP3CA, NOTCH1, JAG1, VEGFC, PAX6, SOX9, GLI1	959	5.76702	0.50569	0.00208432	0.00163678
GO:0043069	negative regulation of programmed cell death	8	28.5714	0.000276203	NOTCH2, NOTCH1, SNAI1, VEGFB, GATA4, SOX9, MSX1, WNT4	965	5.73116	0.519073	0.00215911	0.00169551
GO:0060548	negative regulation of cell death	8	28.5714	0.000531874	NOTCH2, NOTCH1, SNAI1, VEGFB, GATA4, SOX9, MSX1, WNT4	1075	5.14472	0.755818	0.00380937	0.00299143
GO:0044093	positive regulation of molecular function	8	28.5714	0.00489714	PPP3CA, FLT1, AXIN1, VEGFC, PAX6, AXIN2, NOS1, WNT4	1578	3.5048	0.999998	0.0252971	0.0198654
GO:0080134	regulation of response to stress	8	28.5714	0.00730717	PPP3CA, SNAI1, AXIN1, VEGFB, GATA4, MSX1, AXIN2, WNT4	1698	3.25711	1	0.0350163	0.0274977
GO:0034613	cellular protein localization	8	28.5714	0.0165726	PPP3CA, NOTCH1, APC, PTCH1, PAX6, SOX9, MSX1, AXIN2	1984	2.78759	1	0.0688819	0.0540918
GO:0050790	regulation of catalytic activity	8	28.5714	0.0168303	FLT1, NOTCH1, APC, AXIN1, VEGFC, AXIN2, NOS1, WNT4	1990	2.77918	1	0.069471	0.0545544
GO:0070727	cellular macromolecule localization	8	28.5714	0.017091	PPP3CA, NOTCH1, APC, PTCH1, PAX6, SOX9, MSX1, AXIN2	1996	2.77083	1	0.0702187	0.0551415
GO:0033554	cellular response to stress	8	28.5714	0.0210546	NOTCH1, APC, SNAI1, AXIN1, GATA4, MSX1, AXIN2, WNT4	2080	2.65893	1	0.0831517	0.0652976
GO:0001708	cell fate specification	7	25	3.91734e-09	NOTCH1, APC, PTCH1, PTCH2, PAX6, SOX9, TBX5	98	49.3801	1.03809e-05	1.48299e-07	1.16457e-07
GO:0002065	columnar/cuboidal epithelial cell differentiation	7	25	5.70352e-08	NOTCH1, JAG1, GATA5, GATA4, PAX6, SOX9, WNT4	153	31.6291	0.000151132	1.4818e-06	1.16363e-06
GO:0001837	epithelial to mesenchymal transition	7	25	7.44358e-08	NOTCH1, SNAI1, SOX9, MSX1, AXIN2, TBX5, WNT4	160	30.2453	0.000197235	1.86089e-06	1.46133e-06
GO:0007219	Notch signaling pathway	7	25	1.44839e-07	NOTCH2, NOTCH3, NOTCH1, JAG1, SNAI1, GATA5, SOX9	179	27.0349	0.000383751	3.28055e-06	2.57616e-06
GO:0030178	negative regulation of Wnt signaling pathway	7	25	3.31796e-07	NOTCH1, APC, AXIN1, NFATC1, SOX9, AXIN2, GLI1	206	23.4915	0.000878874	6.23589e-06	4.89693e-06
GO:2000027	regulation of organ morphogenesis	7	25	5.56878e-07	NOTCH1, GATA5, SOX9, MSX1, TBX5, GLI1, WNT4	225	21.5078	0.00147464	9.76501e-06	7.66829e-06
GO:0048738	cardiac muscle tissue development	7	25	8.52537e-07	NOTCH2, NOTCH1, GATA5, GATA4, MSX1, TBX5, GLI1	242	19.9969	0.00225667	1.42989e-05	1.12287e-05
GO:0009913	epidermal cell differentiation	7	25	1.29489e-06	PPP3CA, NOTCH1, JAG1, PTCH1, PTCH2, PAX6, GLI1	260	18.6125	0.00342558	2.0185e-05	1.5851e-05
GO:0048863	stem cell differentiation	7	25	1.41506e-06	NOTCH3, NOTCH1, JAG1, GATA4, SOX9, MSX1, TBX5	264	18.3305	0.00374288	2.18078e-05	1.71253e-05
GO:0048562	embryonic organ morphogenesis	7	25	3.38829e-06	NOTCH2, NOTCH1, GATA4, PAX6, SOX9, MSX1, GLI1	307	15.763	0.0089388	4.53483e-05	3.56113e-05
GO:0043588	skin development	7	25	4.87084e-06	PPP3CA, NOTCH1, JAG1, PTCH2, SNAI1, PAX6, SOX9	327	14.7989	0.0128248	6.14653e-05	4.82677e-05
GO:0060070	canonical Wnt signaling pathway	7	25	5.59509e-06	NOTCH1, APC, AXIN1, SOX9, AXIN2, GLI1, WNT4	335	14.4455	0.0147177	6.86435e-05	5.39046e-05
GO:0030111	regulation of Wnt signaling pathway	7	25	1.0654e-05	NOTCH1, APC, AXIN1, NFATC1, SOX9, AXIN2, GLI1	375	12.9047	0.0278385	0.000121695	9.55649e-05
GO:0035239	tube morphogenesis	7	25	1.14873e-05	NOTCH2, NOTCH1, PTCH1, GATA4, SOX9, GLI1, WNT4	380	12.7349	0.0299829	0.000129538	0.000101724
GO:1901342	regulation of vasculature development	7	25	2.80329e-05	FLT1, NOTCH1, VEGFB, VEGFC, GATA4, NFATC1, WNT4	445	10.8747	0.0715959	0.00027616	0.000216864
GO:0007423	sensory organ development	7	25	0.000142855	NOTCH2, FLT1, NOTCH1, JAG1, PAX6, SOX9, MSX1	597	8.10595	0.315175	0.00119799	0.000940761
GO:0023014	signal transduction by protein phosphorylation	7	25	0.000859907	NOTCH2, FLT1, NOTCH1, AXIN1, VEGFB, GATA4, SOX9	835	5.79551	0.897689	0.00571116	0.00448488
GO:0000165	MAPK cascade	7	25	0.000859907	NOTCH2, FLT1, NOTCH1, AXIN1, VEGFB, GATA4, SOX9	835	5.79551	0.897689	0.00571116	0.00448488
GO:0050767	regulation of neurogenesis	7	25	0.000920709	NOTCH3, PPP3CA, NOTCH1, JAG1, VEGFC, PAX6, SOX9	846	5.72015	0.912926	0.0060393	0.00474256
GO:0030097	hemopoiesis	7	25	0.00185375	NOTCH2, PPP3CA, FLT1, NOTCH1, JAG1, NFATC1, WNT4	969	4.99407	0.992679	0.0111901	0.00878736
GO:0048534	hematopoietic or lymphoid organ development	7	25	0.00229895	NOTCH2, PPP3CA, FLT1, NOTCH1, JAG1, NFATC1, WNT4	1011	4.7866	0.997755	0.0133018	0.0104456
GO:0000902	cell morphogenesis	7	25	0.00267666	NOTCH2, NOTCH3, PPP3CA, NOTCH1, PTCH1, PAX6, MSX1	1042	4.64419	0.999177	0.015124	0.0118766
GO:0002520	immune system development	7	25	0.00305675	NOTCH2, PPP3CA, FLT1, NOTCH1, JAG1, NFATC1, WNT4	1070	4.52266	0.9997	0.0170176	0.0133637
GO:0032989	cellular component morphogenesis	7	25	0.0045398	NOTCH2, NOTCH3, PPP3CA, NOTCH1, PTCH1, PAX6, MSX1	1159	4.17537	0.999994	0.0237287	0.0186338
GO:1901701	cellular response to oxygen-containing compound	7	25	0.00489567	PPP3CA, APC, PTCH1, GATA4, SOX9, AXIN2, ZNF236	1177	4.11151	0.999998	0.0252971	0.0198654
GO:0009628	response to abiotic stimulus	7	25	0.00503955	NOTCH1, PTCH1, VEGFB, VEGFC, GATA4, SOX9, NOS1	1184	4.0872	0.999998	0.0257815	0.0202457
GO:0051726	regulation of cell cycle	7	25	0.00540207	APC, PTCH1, SOX9, MSX1, AXIN2, GLI1, WNT4	1201	4.02935	0.999999	0.0271179	0.0212952
GO:0022402	cell cycle process	7	25	0.00712905	PPP3CA, APC, PAX6, MSX1, AXIN2, GLI1, WNT4	1272	3.80444	1	0.0342867	0.0269248
GO:0048878	chemical homeostasis	7	25	0.00814565	PPP3CA, PTCH1, GATA4, PAX6, NOS1, ZNF236, TBX5	1308	3.69973	1	0.0386845	0.0303783
GO:0051130	positive regulation of cellular component organization	7	25	0.013937	PPP3CA, APC, SOX9, MSX1, NOS1, TBX5, WNT4	1467	3.29874	1	0.0601514	0.0472359
GO:0007155	cell adhesion	7	25	0.0199761	PPP3CA, NOTCH1, JAG1, APC, GATA5, SOX9, WNT4	1588	3.04739	1	0.0799647	0.0627949
GO:0030030	cell projection organization	7	25	0.020089	NOTCH2, NOTCH3, PPP3CA, NOTCH1, APC, PTCH1, PAX6	1590	3.04355	1	0.0802956	0.0630548
GO:0022610	biological adhesion	7	25	0.0203734	PPP3CA, NOTCH1, JAG1, APC, GATA5, SOX9, WNT4	1595	3.03401	1	0.0811873	0.063755
GO:0002682	regulation of immune system process	7	25	0.0258472	NOTCH2, PPP3CA, NOTCH1, JAG1, VEGFB, VEGFC, SOX9	1683	2.87537	1	0.0994125	0.0780669
GO:0003203	endocardial cushion morphogenesis	6	21.4286	2.58309e-09	NOTCH1, APC, SNAI1, GATA5, SOX9, MSX1	41	101.169	6.84517e-06	1.02167e-07	8.02301e-08
GO:0072132	mesenchyme morphogenesis	6	21.4286	1.55414e-08	NOTCH1, APC, SNAI1, GATA5, SOX9, MSX1	58	71.516	4.11839e-05	4.57608e-07	3.59352e-07
GO:0072080	nephron tubule development	6	21.4286	2.21757e-07	NOTCH2, NOTCH1, JAG1, PTCH1, SOX9, WNT4	98	42.3258	0.000587485	4.52044e-06	3.54983e-06
GO:0009798	axis specification	6	21.4286	2.33331e-07	NOTCH2, NOTCH1, PTCH1, AXIN1, PAX6, AXIN2	99	41.8983	0.000618137	4.72006e-06	3.70659e-06
GO:0061326	renal tubule development	6	21.4286	2.70951e-07	NOTCH2, NOTCH1, JAG1, PTCH1, SOX9, WNT4	102	40.666	0.000717764	5.31868e-06	4.17667e-06
GO:0072009	nephron epithelium development	6	21.4286	5.84614e-07	NOTCH2, NOTCH1, JAG1, PTCH1, SOX9, WNT4	119	34.8565	0.00154803	1.00599e-05	7.89988e-06
GO:0022612	gland morphogenesis	6	21.4286	7.17282e-07	NOTCH2, NOTCH1, PTCH1, PAX6, SOX9, WNT4	124	33.451	0.00189899	1.21846e-05	9.56835e-06
GO:0001889	liver development	6	21.4286	1.6645e-06	NOTCH2, NOTCH1, PTCH1, SOX9, GLI1, WNT4	147	28.2172	0.00440123	2.52054e-05	1.97933e-05
GO:0072073	kidney epithelium development	6	21.4286	1.77914e-06	NOTCH2, NOTCH1, JAG1, PTCH1, SOX9, WNT4	149	27.8384	0.00470362	2.66368e-05	2.09174e-05
GO:0061008	hepaticobiliary system development	6	21.4286	1.83874e-06	NOTCH2, NOTCH1, PTCH1, SOX9, GLI1, WNT4	150	27.6529	0.00486081	2.73745e-05	2.14967e-05
GO:0035108	limb morphogenesis	6	21.4286	1.8999e-06	NOTCH2, NOTCH1, PTCH1, SOX9, MSX1, TBX5	151	27.4697	0.00502209	2.79708e-05	2.1965e-05
GO:0035107	appendage morphogenesis	6	21.4286	1.8999e-06	NOTCH2, NOTCH1, PTCH1, SOX9, MSX1, TBX5	151	27.4697	0.00502209	2.79708e-05	2.1965e-05
GO:0090090	negative regulation of canonical Wnt signaling pathway	6	21.4286	3.60081e-06	NOTCH1, APC, AXIN1, SOX9, AXIN2, GLI1	172	24.1159	0.00949679	4.71998e-05	3.70652e-05
GO:0030856	regulation of epithelial cell differentiation	6	21.4286	3.70446e-06	NOTCH1, JAG1, PTCH1, PTCH2, PAX6, SOX9	173	23.9765	0.00976881	4.81217e-05	3.77891e-05
GO:0072089	stem cell proliferation	6	21.4286	4.14273e-06	NOTCH1, PTCH1, VEGFC, PAX6, SOX9, AXIN2	177	23.4346	0.0109182	5.32924e-05	4.18496e-05
GO:0060173	limb development	6	21.4286	5.56068e-06	NOTCH2, NOTCH1, PTCH1, SOX9, MSX1, TBX5	188	22.0634	0.0146278	6.85387e-05	5.38222e-05
GO:0048736	appendage development	6	21.4286	5.56068e-06	NOTCH2, NOTCH1, PTCH1, SOX9, MSX1, TBX5	188	22.0634	0.0146278	6.85387e-05	5.38222e-05
GO:0071772	response to BMP	6	21.4286	5.70636e-06	NOTCH2, NOTCH1, GATA5, GATA4, SOX9, MSX1	189	21.9467	0.0150081	6.93663e-05	5.44722e-05
GO:0071773	cellular response to BMP stimulus	6	21.4286	5.70636e-06	NOTCH2, NOTCH1, GATA5, GATA4, SOX9, MSX1	189	21.9467	0.0150081	6.93663e-05	5.44722e-05
GO:2000241	regulation of reproductive process	6	21.4286	6.16145e-06	NOTCH1, JAG1, SNAI1, SOX9, MSX1, WNT4	192	21.6038	0.0161953	7.45563e-05	5.85478e-05
GO:0045665	negative regulation of neuron differentiation	6	21.4286	1.44804e-05	NOTCH3, PPP3CA, NOTCH1, JAG1, PAX6, SOX9	229	18.1132	0.0376464	0.000157914	0.000124007
GO:0090596	sensory organ morphogenesis	6	21.4286	3.99833e-05	NOTCH2, NOTCH1, JAG1, PAX6, SOX9, MSX1	283	14.657	0.100538	0.000373084	0.000292976
GO:0060828	regulation of canonical Wnt signaling pathway	6	21.4286	4.79419e-05	NOTCH1, APC, AXIN1, SOX9, AXIN2, GLI1	294	14.1086	0.11931	0.00043809	0.000344024
GO:0051146	striated muscle cell differentiation	6	21.4286	5.44628e-05	PPP3CA, NOTCH1, GATA4, MSX1, NOS1, TBX5	302	13.7349	0.134398	0.000492582	0.000386816
GO:0050768	negative regulation of neurogenesis	6	21.4286	5.44628e-05	NOTCH3, PPP3CA, NOTCH1, JAG1, PAX6, SOX9	302	13.7349	0.134398	0.000492582	0.000386816
GO:0051961	negative regulation of nervous system development	6	21.4286	7.82158e-05	NOTCH3, PPP3CA, NOTCH1, JAG1, PAX6, SOX9	326	12.7237	0.187208	0.000690906	0.000542557
GO:0060562	epithelial tube morphogenesis	6	21.4286	9.27474e-05	NOTCH2, NOTCH1, PTCH1, GATA4, SOX9, WNT4	338	12.272	0.217915	0.000808489	0.000634893
GO:0043010	camera-type eye development	6	21.4286	9.66859e-05	NOTCH2, FLT1, NOTCH1, JAG1, PAX6, SOX9	341	12.164	0.226036	0.000840057	0.000659683
GO:0010721	negative regulation of cell development	6	21.4286	0.000113746	NOTCH3, PPP3CA, NOTCH1, JAG1, PAX6, SOX9	353	11.7505	0.26025	0.000978656	0.000768522
GO:0001654	eye development	6	21.4286	0.000199181	NOTCH2, FLT1, NOTCH1, JAG1, PAX6, SOX9	398	10.4219	0.410147	0.00161911	0.00127146
GO:0001701	in utero embryonic development	6	21.4286	0.000218457	NOTCH2, NOTCH1, PTCH1, SNAI1, AXIN1, MSX1	406	10.2166	0.439527	0.00175961	0.00138179
GO:0030900	forebrain development	6	21.4286	0.000220963	NOTCH3, NOTCH1, PAX6, MSX1, GLI1, WNT4	407	10.1915	0.443238	0.00176779	0.00138822
GO:0003012	muscle system process	6	21.4286	0.000392406	PPP3CA, NOTCH1, VEGFB, GATA5, GATA4, NOS1	461	8.99768	0.646574	0.00287259	0.00225579
GO:0043410	positive regulation of MAPK cascade	6	21.4286	0.000610856	NOTCH2, FLT1, NOTCH1, AXIN1, VEGFB, GATA4	508	8.16521	0.801955	0.00428246	0.00336294
GO:0042060	wound healing	6	21.4286	0.000638583	NOTCH2, PPP3CA, NOTCH1, VEGFB, GATA4, WNT4	513	8.08563	0.815994	0.00443774	0.00348488
GO:0044057	regulation of system process	6	21.4286	0.000940381	PPP3CA, NOTCH1, GATA5, GATA4, NOS1, TBX5	559	7.42027	0.917353	0.00615311	0.00483193
GO:0048667	cell morphogenesis involved in neuron differentiation	6	21.4286	0.00104233	NOTCH2, NOTCH3, PPP3CA, NOTCH1, PTCH1, PAX6	572	7.25162	0.936937	0.0067642	0.00531181
GO:0048812	neuron projection morphogenesis	6	21.4286	0.00155644	NOTCH2, NOTCH3, PPP3CA, NOTCH1, PTCH1, PAX6	626	6.62608	0.983882	0.00960548	0.00754302
GO:0007169	transmembrane receptor protein tyrosine kinase signaling pathway	6	21.4286	0.00168078	FLT1, APC, VEGFB, VEGFC, SOX9, WNT4	637	6.51166	0.988412	0.0102628	0.00805921
GO:0048858	cell projection morphogenesis	6	21.4286	0.00175162	NOTCH2, NOTCH3, PPP3CA, NOTCH1, PTCH1, PAX6	643	6.4509	0.990399	0.0106219	0.00834123
GO:0051301	cell division	6	21.4286	0.00178785	NOTCH1, APC, PTCH1, VEGFB, VEGFC, PAX6	646	6.42094	0.991279	0.0108169	0.00849435
GO:0032990	cell part morphogenesis	6	21.4286	0.00200377	NOTCH2, NOTCH3, PPP3CA, NOTCH1, PTCH1, PAX6	663	6.2563	0.995084	0.0119594	0.00939152
GO:0045664	regulation of neuron differentiation	6	21.4286	0.00207078	NOTCH3, PPP3CA, NOTCH1, JAG1, PAX6, SOX9	668	6.20947	0.995886	0.012249	0.00961894
GO:0040008	regulation of growth	6	21.4286	0.00255524	NOTCH1, PTCH1, PTCH2, MSX1, TBX5, GLI1	701	5.91716	0.998864	0.0144688	0.0113621
GO:0043408	regulation of MAPK cascade	6	21.4286	0.00300956	NOTCH2, FLT1, NOTCH1, AXIN1, VEGFB, GATA4	728	5.6977	0.99966	0.0167902	0.0131851
GO:0010564	regulation of cell cycle process	6	21.4286	0.00308156	APC, SOX9, MSX1, AXIN2, GLI1, WNT4	732	5.66657	0.999719	0.0171198	0.0134439
GO:0000904	cell morphogenesis involved in differentiation	6	21.4286	0.00358057	NOTCH2, NOTCH3, PPP3CA, NOTCH1, PTCH1, PAX6	758	5.4722	0.999926	0.0194836	0.0153001
GO:0033993	response to lipid	6	21.4286	0.00915574	NOTCH1, PTCH1, GATA4, SOX9, AXIN2, NOS1	948	4.37545	1	0.0420064	0.0329869
GO:0031175	neuron projection development	6	21.4286	0.0092352	NOTCH2, NOTCH3, PPP3CA, NOTCH1, PTCH1, PAX6	950	4.36624	1	0.0421227	0.0330782
GO:0033365	protein localization to organelle	6	21.4286	0.010573	PPP3CA, NOTCH1, APC, PAX6, SOX9, MSX1	982	4.22396	1	0.0473285	0.0371663
GO:0044092	negative regulation of molecular function	6	21.4286	0.0163109	PPP3CA, NOTCH1, APC, PTCH1, MSX1, NOS1	1094	3.79153	1	0.0683923	0.0537074
GO:0044087	regulation of cellular component biogenesis	6	21.4286	0.0172126	NOTCH1, APC, SNAI1, SOX9, TBX5, WNT4	1109	3.74024	1	0.0706089	0.055448
GO:0048666	neuron development	6	21.4286	0.0185951	NOTCH2, NOTCH3, PPP3CA, NOTCH1, PTCH1, PAX6	1131	3.66749	1	0.0754414	0.0592428
GO:0043085	positive regulation of catalytic activity	6	21.4286	0.0228143	FLT1, AXIN1, VEGFC, AXIN2, NOS1, WNT4	1192	3.47981	1	0.0890397	0.0699214
GO:0051276	chromosome organization	6	21.4286	0.0391212	APC, SNAI1, PAX6, SOX9, AXIN2, NOS1	1375	3.01668	1	0.138208	0.108533
GO:0033043	regulation of organelle organization	6	21.4286	0.0492815	NOTCH2, APC, MSX1, AXIN2, NOS1, WNT4	1465	2.83135	1	0.166364	0.130643
GO:0044711	single-organism biosynthetic process	6	21.4286	0.0576667	SLC35B2, NOTCH1, SNAI1, NOS1, PIGF, WNT4	1531	2.70929	1	0.188896	0.148337
GO:0007010	cytoskeleton organization	6	21.4286	0.0595481	NOTCH2, APC, AXIN1, PAX6, SOX9, WNT4	1545	2.68474	1	0.19248	0.151151
GO:0061311	cell surface receptor signaling pathway involved in heart development	5	17.8571	9.20331e-08	NOTCH2, NOTCH1, JAG1, SNAI1, MSX1	31	111.503	0.000243858	2.17757e-06	1.71001e-06
GO:0003161	cardiac conduction system development	5	17.8571	1.92078e-07	NOTCH2, NOTCH1, GATA4, MSX1, TBX5	37	93.4218	0.000508877	4.00793e-06	3.14736e-06
GO:0001709	cell fate determination	5	17.8571	4.30035e-07	NOTCH2, JAG1, PTCH1, PTCH2, PAX6	45	76.8135	0.00113894	7.85927e-06	6.17175e-06
GO:0061005	cell differentiation involved in kidney development	5	17.8571	1.20949e-06	NOTCH2, NOTCH1, JAG1, PTCH1, WNT4	58	59.5967	0.00320003	1.92618e-05	1.5126e-05
GO:0045668	negative regulation of osteoblast differentiation	5	17.8571	1.69004e-06	NOTCH1, PTCH1, VEGFC, SOX9, AXIN2	63	54.8668	0.0044686	2.54467e-05	1.99828e-05
GO:0032835	glomerulus development	5	17.8571	2.43883e-06	NOTCH2, NOTCH3, PPP3CA, NOTCH1, JAG1	69	50.0958	0.00644207	3.40153e-05	2.67116e-05
GO:0060411	cardiac septum morphogenesis	5	17.8571	2.89403e-06	NOTCH2, NOTCH1, JAG1, GATA4, TBX5	72	48.0084	0.00763986	3.93292e-05	3.08845e-05
GO:0030858	positive regulation of epithelial cell differentiation	5	17.8571	3.40937e-06	NOTCH1, PTCH1, PTCH2, PAX6, SOX9	75	46.0881	0.00899416	4.54012e-05	3.56528e-05
GO:0009953	dorsal/ventral pattern formation	5	17.8571	8.05087e-06	PTCH1, AXIN1, PAX6, AXIN2, GLI1	93	37.1678	0.0211089	9.52447e-05	7.47941e-05
GO:0030279	negative regulation of ossification	5	17.8571	8.40069e-06	NOTCH1, PTCH1, VEGFC, SOX9, AXIN2	94	36.7724	0.022016	9.89415e-05	7.76971e-05
GO:2000736	regulation of stem cell differentiation	5	17.8571	1.45678e-05	NOTCH1, JAG1, GATA4, SOX9, TBX5	108	32.0056	0.0378692	0.000158215	0.000124244
GO:0003279	cardiac septum development	5	17.8571	1.51083e-05	NOTCH2, NOTCH1, JAG1, GATA4, TBX5	109	31.712	0.0392465	0.000163417	0.000128328
GO:0090100	positive regulation of transmembrane receptor protein serine/threonine kinase signaling pathway	5	17.8571	2.5116e-05	NOTCH2, NOTCH1, AXIN1, GATA4, MSX1	124	27.8759	0.0643916	0.000256978	0.000201801
GO:0048593	camera-type eye morphogenesis	5	17.8571	2.59216e-05	NOTCH2, NOTCH1, JAG1, PAX6, SOX9	125	27.6529	0.0663869	0.000262184	0.000205889
GO:0035113	embryonic appendage morphogenesis	5	17.8571	2.59216e-05	NOTCH2, NOTCH1, PTCH1, MSX1, TBX5	125	27.6529	0.0663869	0.000262184	0.000205889
GO:0030326	embryonic limb morphogenesis	5	17.8571	2.59216e-05	NOTCH2, NOTCH1, PTCH1, MSX1, TBX5	125	27.6529	0.0663869	0.000262184	0.000205889
GO:0072091	regulation of stem cell proliferation	5	17.8571	2.75896e-05	NOTCH1, PTCH1, VEGFC, PAX6, SOX9	127	27.2174	0.0705045	0.000273829	0.000215033
GO:0003206	cardiac chamber morphogenesis	5	17.8571	2.75896e-05	NOTCH2, NOTCH1, JAG1, GATA4, TBX5	127	27.2174	0.0705045	0.000273829	0.000215033
GO:0048565	digestive tract development	5	17.8571	3.40524e-05	NOTCH1, GATA5, GATA4, SOX9, GLI1	134	25.7956	0.0862885	0.000325928	0.000255945
GO:0055123	digestive system development	5	17.8571	4.76219e-05	NOTCH1, GATA5, GATA4, SOX9, GLI1	146	23.6754	0.118562	0.000437009	0.000343176
GO:0048592	eye morphogenesis	5	17.8571	7.13893e-05	NOTCH2, NOTCH1, JAG1, PAX6, SOX9	162	21.3371	0.172369	0.000636975	0.000500206
GO:0003205	cardiac chamber development	5	17.8571	8.80434e-05	NOTCH2, NOTCH1, JAG1, GATA4, TBX5	171	20.2141	0.208104	0.000772566	0.000606683
GO:0035265	organ growth	5	17.8571	0.000100612	NOTCH1, GATA4, SOX9, TBX5, GLI1	177	19.5289	0.234047	0.000871312	0.000684227
GO:0050680	negative regulation of epithelial cell proliferation	5	17.8571	0.000105077	FLT1, NOTCH1, PTCH1, PAX6, SOX9	179	19.3107	0.243058	0.000907018	0.000712266
GO:0031099	regeneration	5	17.8571	0.000158025	PPP3CA, NOTCH1, PTCH1, GATA4, GLI1	199	17.3699	0.342163	0.00130864	0.00102765
GO:0009952	anterior/posterior pattern specification	5	17.8571	0.000252829	NOTCH1, GATA4, PAX6, MSX1, AXIN2	225	15.3627	0.488334	0.00199404	0.00156589
GO:0050679	positive regulation of epithelial cell proliferation	5	17.8571	0.000261503	NOTCH2, NOTCH1, VEGFB, VEGFC, SOX9	227	15.2273	0.499964	0.00205633	0.0016148
GO:1904018	positive regulation of vasculature development	5	17.8571	0.000338805	FLT1, NOTCH1, VEGFB, VEGFC, GATA4	243	14.2247	0.59261	0.00258742	0.00203185
GO:0002064	epithelial cell development	5	17.8571	0.000354942	NOTCH2, NOTCH1, JAG1, PAX6, SOX9	246	14.0512	0.60967	0.00268444	0.00210805
GO:0042593	glucose homeostasis	5	17.8571	0.000366002	PPP3CA, PTCH1, GATA4, PAX6, ZNF236	248	13.9379	0.620948	0.00272445	0.00213947
GO:0007411	axon guidance	5	17.8571	0.000366002	NOTCH2, NOTCH3, NOTCH1, PTCH1, PAX6	248	13.9379	0.620948	0.00272445	0.00213947
GO:0097485	neuron projection guidance	5	17.8571	0.000371624	NOTCH2, NOTCH3, NOTCH1, PTCH1, PAX6	249	13.882	0.626555	0.00274318	0.00215417
GO:0033500	carbohydrate homeostasis	5	17.8571	0.000371624	PPP3CA, PTCH1, GATA4, PAX6, ZNF236	249	13.882	0.626555	0.00274318	0.00215417
GO:0090257	regulation of muscle system process	5	17.8571	0.000450466	PPP3CA, NOTCH1, GATA5, GATA4, NOS1	262	13.1932	0.696995	0.0032795	0.00257533
GO:0061448	connective tissue development	5	17.8571	0.000563121	NOTCH1, SNAI1, SOX9, MSX1, AXIN2	278	12.4338	0.775233	0.00400072	0.0031417
GO:0090092	regulation of transmembrane receptor protein serine/threonine kinase signaling pathway	5	17.8571	0.000887863	NOTCH2, NOTCH1, AXIN1, GATA4, MSX1	314	11.0083	0.905	0.00588209	0.00461911
GO:0019932	second-messenger-mediated signaling	5	17.8571	0.00090908	PPP3CA, NFATC1, SOX9, NOS1, MCTP2	316	10.9386	0.910199	0.00599269	0.00470596
GO:0070371	ERK1 and ERK2 cascade	5	17.8571	0.00104398	NOTCH2, NOTCH1, VEGFB, GATA4, SOX9	328	10.5384	0.937213	0.0067642	0.00531181
GO:0045765	regulation of angiogenesis	5	17.8571	0.00224296	FLT1, NOTCH1, VEGFB, VEGFC, GATA4	404	8.55596	0.997396	0.0130634	0.0102585
GO:0007178	transmembrane receptor protein serine/threonine kinase signaling pathway	5	17.8571	0.00245088	NOTCH2, NOTCH1, AXIN1, GATA4, MSX1	414	8.34929	0.998501	0.0140277	0.0110157
GO:0007517	muscle organ development	5	17.8571	0.00251577	PPP3CA, NOTCH1, MSX1, TBX5, GLI1	417	8.28923	0.998738	0.0143064	0.0112346
GO:0007409	axonogenesis	5	17.8571	0.00349796	NOTCH2, NOTCH3, NOTCH1, PTCH1, PAX6	457	7.56369	0.999907	0.0190732	0.0149779
GO:0061564	axon development	5	17.8571	0.00516572	NOTCH2, NOTCH3, NOTCH1, PTCH1, PAX6	510	6.77766	0.999999	0.0262244	0.0205936
GO:0008015	blood circulation	5	17.8571	0.00611193	VEGFB, VEGFC, GATA4, NOS1, TBX5	535	6.46095	1	0.0302176	0.0237293
GO:0003013	circulatory system process	5	17.8571	0.0065628	VEGFB, VEGFC, GATA4, NOS1, TBX5	546	6.33078	1	0.0322661	0.025338
GO:0001501	skeletal system development	5	17.8571	0.00673213	NOTCH2, SNAI1, SOX9, MSX1, AXIN2	550	6.28474	1	0.0327944	0.0257529
GO:0045859	regulation of protein kinase activity	5	17.8571	0.0114693	FLT1, APC, AXIN1, VEGFC, AXIN2	642	5.38412	1	0.0505716	0.039713
GO:0010942	positive regulation of cell death	5	17.8571	0.0167868	NOTCH2, NOTCH1, APC, MSX1, AXIN2	719	4.80752	1	0.0693996	0.0544983
GO:0043549	regulation of kinase activity	5	17.8571	0.0193046	FLT1, APC, AXIN1, VEGFC, AXIN2	750	4.60881	1	0.077844	0.0611296
GO:0007276	gamete generation	5	17.8571	0.0208697	NOTCH1, PTCH1, SOX9, GLI1, WNT4	768	4.50079	1	0.0825445	0.0648208
GO:0080135	regulation of cellular response to stress	5	17.8571	0.0265467	SNAI1, AXIN1, GATA4, MSX1, AXIN2	827	4.17969	1	0.101367	0.0796017
GO:0030155	regulation of cell adhesion	5	17.8571	0.0292102	PPP3CA, NOTCH1, JAG1, SOX9, WNT4	852	4.05705	1	0.109797	0.0862219
GO:0051338	regulation of transferase activity	5	17.8571	0.0332024	FLT1, APC, AXIN1, VEGFC, AXIN2	887	3.89696	1	0.121454	0.0953759
GO:0071345	cellular response to cytokine stimulus	5	17.8571	0.0345212	NOTCH1, VEGFC, NFATC1, PAX6, SOX9	898	3.84923	1	0.125317	0.098409
GO:0010243	response to organonitrogen compound	5	17.8571	0.0361194	PPP3CA, NOTCH1, JAG1, APC, SOX9	911	3.7943	1	0.130404	0.102404
GO:0048609	multicellular organismal reproductive process	5	17.8571	0.0372511	NOTCH1, PTCH1, SOX9, GLI1, WNT4	920	3.75718	1	0.13358	0.104898
GO:0009894	regulation of catabolic process	5	17.8571	0.0380172	APC, AXIN1, GATA4, SOX9, AXIN2	926	3.73284	1	0.135776	0.106622
GO:0019953	sexual reproduction	5	17.8571	0.0402377	NOTCH1, PTCH1, SOX9, GLI1, WNT4	943	3.66554	1	0.141598	0.111195
GO:0032504	multicellular organism reproduction	5	17.8571	0.0405039	NOTCH1, PTCH1, SOX9, GLI1, WNT4	945	3.65779	1	0.141978	0.111493
GO:0014070	response to organic cyclic compound	5	17.8571	0.0443378	PPP3CA, NOTCH1, PTCH1, SOX9, AXIN2	973	3.55253	1	0.152591	0.119827
GO:0034097	response to cytokine	5	17.8571	0.04867	NOTCH1, VEGFC, NFATC1, PAX6, SOX9	1003	3.44627	1	0.165142	0.129683
GO:0098609	cell-cell adhesion	5	17.8571	0.0506195	PPP3CA, NOTCH1, JAG1, GATA5, SOX9	1016	3.40217	1	0.17023	0.133679
GO:0030163	protein catabolic process	5	17.8571	0.0562456	NOTCH1, APC, AXIN1, SOX9, AXIN2	1052	3.28575	1	0.185156	0.1454
GO:1901698	response to nitrogen compound	5	17.8571	0.0585236	PPP3CA, NOTCH1, JAG1, APC, SOX9	1066	3.2426	1	0.19076	0.1498
GO:0044703	multi-organism reproductive process	5	17.8571	0.0658343	NOTCH1, PTCH1, SOX9, GLI1, WNT4	1109	3.11687	1	0.208436	0.163681
GO:0002684	positive regulation of immune system process	5	17.8571	0.0816606	NOTCH2, PPP3CA, JAG1, VEGFB, VEGFC	1194	2.89498	1	0.252762	0.19849
GO:0003162	atrioventricular node development	4	14.2857	1.34896e-07	NOTCH2, NOTCH1, GATA4, TBX5	8	345.661	0.00035741	3.10846e-06	2.44102e-06
GO:0061314	Notch signaling involved in heart development	4	14.2857	3.96353e-07	NOTCH2, NOTCH1, JAG1, SNAI1	11	251.39	0.00104978	7.34499e-06	5.7679e-06
GO:0003184	pulmonary valve morphogenesis	4	14.2857	2.31041e-06	NOTCH2, NOTCH1, JAG1, NFATC1	19	145.541	0.00610389	3.30951e-05	2.5989e-05
GO:0003177	pulmonary valve development	4	14.2857	4.20696e-06	NOTCH2, NOTCH1, JAG1, NFATC1	23	120.23	0.0110866	5.38572e-05	4.22932e-05
GO:0003181	atrioventricular valve morphogenesis	4	14.2857	5.45343e-06	NOTCH1, GATA4, AXIN2, TBX5	25	110.611	0.0143477	6.78479e-05	5.32798e-05
GO:0003171	atrioventricular valve development	4	14.2857	7.74594e-06	NOTCH1, GATA4, AXIN2, TBX5	28	98.7602	0.0203176	9.24628e-05	7.26095e-05
GO:0003209	cardiac atrium morphogenesis	4	14.2857	8.63167e-06	NOTCH2, NOTCH1, GATA4, TBX5	29	95.3547	0.0226144	0.000100669	7.90535e-05
GO:0060914	heart formation	4	14.2857	1.53749e-05	NOTCH1, GATA5, AXIN2, TBX5	35	79.0082	0.039925	0.000165624	0.000130062
GO:0003230	cardiac atrium development	4	14.2857	1.82187e-05	NOTCH2, NOTCH1, GATA4, TBX5	37	74.7375	0.047133	0.000192349	0.000151048
GO:0030513	positive regulation of BMP signaling pathway	4	14.2857	2.67928e-05	NOTCH2, NOTCH1, GATA4, MSX1	42	65.8401	0.0685399	0.000269966	0.000212
GO:2000826	regulation of heart morphogenesis	4	14.2857	2.87755e-05	NOTCH1, GATA5, SOX9, TBX5	43	64.309	0.0734213	0.000281957	0.000221416
GO:0030850	prostate gland development	4	14.2857	5.11013e-05	NOTCH1, PTCH1, SOX9, GLI1	52	53.1786	0.126653	0.000465355	0.000365436
GO:2000179	positive regulation of neural precursor cell proliferation	4	14.2857	6.38584e-05	NOTCH1, VEGFC, PAX6, GLI1	56	49.3801	0.155685	0.000575594	0.000452004
GO:0048645	animal organ formation	4	14.2857	0.000114172	NOTCH1, GATA5, AXIN2, TBX5	68	40.666	0.261085	0.000979141	0.000768903
GO:0048663	neuron fate commitment	4	14.2857	0.00011925	NOTCH3, NOTCH1, PAX6, SOX9	69	40.0766	0.270964	0.0010194	0.000800516
GO:0002067	glandular epithelial cell differentiation	4	14.2857	0.000129845	NOTCH1, PAX6, SOX9, WNT4	71	38.9477	0.29115	0.00109933	0.000863283
GO:0003208	cardiac ventricle morphogenesis	4	14.2857	0.000135365	NOTCH1, JAG1, GATA4, TBX5	72	38.4067	0.301444	0.00114241	0.000897114
GO:0051145	smooth muscle cell differentiation	4	14.2857	0.000141035	NOTCH1, NFATC1, SOX9, WNT4	73	37.8806	0.311864	0.00118648	0.000931726
GO:0035924	cellular response to vascular endothelial growth factor stimulus	4	14.2857	0.000158968	FLT1, NOTCH1, VEGFB, VEGFC	76	36.3853	0.343805	0.00131235	0.00103057
GO:2000648	positive regulation of stem cell proliferation	4	14.2857	0.000165259	NOTCH1, VEGFC, PAX6, SOX9	77	35.9128	0.354656	0.00136005	0.00106802
GO:0055006	cardiac cell development	4	14.2857	0.000279782	NOTCH1, JAG1, GATA4, TBX5	92	30.0575	0.523614	0.00218065	0.00171243
GO:0055017	cardiac muscle tissue growth	4	14.2857	0.000298085	NOTCH1, GATA4, TBX5, GLI1	94	29.4179	0.546175	0.00230972	0.00181379
GO:2000177	regulation of neural precursor cell proliferation	4	14.2857	0.000298085	NOTCH1, VEGFC, PAX6, GLI1	94	29.4179	0.546175	0.00230972	0.00181379
GO:0051148	negative regulation of muscle cell differentiation	4	14.2857	0.000326963	NOTCH1, NFATC1, SOX9, MSX1	97	28.5081	0.579619	0.00251145	0.0019722
GO:0003300	cardiac muscle hypertrophy	4	14.2857	0.000336975	PPP3CA, NOTCH1, GATA5, GATA4	98	28.2172	0.590629	0.00258088	0.00202672
GO:0060419	heart growth	4	14.2857	0.000357588	NOTCH1, GATA4, TBX5, GLI1	100	27.6529	0.612399	0.00268444	0.00210805
GO:0060993	kidney morphogenesis	4	14.2857	0.000357588	PPP3CA, PTCH1, SOX9, WNT4	100	27.6529	0.612399	0.00268444	0.00210805
GO:0014897	striated muscle hypertrophy	4	14.2857	0.000368193	PPP3CA, NOTCH1, GATA5, GATA4	101	27.3791	0.623143	0.00273308	0.00214624
GO:0014896	muscle hypertrophy	4	14.2857	0.000401217	PPP3CA, NOTCH1, GATA5, GATA4	104	26.5893	0.654734	0.002929	0.00230009
GO:0042633	hair cycle	4	14.2857	0.000538462	NOTCH1, PTCH2, SNAI1, SOX9	115	24.046	0.760046	0.00383582	0.0030122
GO:0042303	molting cycle	4	14.2857	0.000538462	NOTCH1, PTCH2, SNAI1, SOX9	115	24.046	0.760046	0.00383582	0.0030122
GO:0030510	regulation of BMP signaling pathway	4	14.2857	0.000639704	NOTCH2, NOTCH1, GATA4, MSX1	122	22.6663	0.81654	0.00443774	0.00348488
GO:0003231	cardiac ventricle development	4	14.2857	0.000752376	NOTCH1, JAG1, GATA4, TBX5	129	21.4363	0.863925	0.0051123	0.0040146
GO:0007224	smoothened signaling pathway	4	14.2857	0.000858428	PTCH1, PTCH2, PAX6, GLI1	135	20.4836	0.897287	0.00571116	0.00448488
GO:0030879	mammary gland development	4	14.2857	0.000914837	PTCH1, SOX9, MSX1, WNT4	138	20.0383	0.91156	0.00601568	0.00472401
GO:0035270	endocrine system development	4	14.2857	0.00097355	PAX6, SOX9, GLI1, WNT4	141	19.612	0.924314	0.00635445	0.00499004
GO:0061351	neural precursor cell proliferation	4	14.2857	0.00111972	NOTCH1, VEGFC, PAX6, GLI1	148	18.6844	0.948641	0.00716728	0.00562834
GO:0016331	morphogenesis of embryonic epithelium	4	14.2857	0.00127909	PTCH1, VEGFC, SOX9, WNT4	155	17.8406	0.966351	0.00807045	0.00633759
GO:0048754	branching morphogenesis of an epithelial tube	4	14.2857	0.00132711	NOTCH1, PTCH1, SOX9, WNT4	157	17.6133	0.970376	0.00835356	0.00655991
GO:0035148	tube formation	4	14.2857	0.00137626	NOTCH1, PTCH1, SOX9, WNT4	159	17.3917	0.973998	0.00860162	0.00675471
GO:0035051	cardiocyte differentiation	4	14.2857	0.00147797	NOTCH1, JAG1, GATA4, TBX5	163	16.9649	0.980149	0.00921555	0.00723682
GO:0045995	regulation of embryonic development	4	14.2857	0.0016953	NOTCH1, JAG1, SNAI1, WNT4	171	16.1713	0.98885	0.0103277	0.00811016
GO:0030509	BMP signaling pathway	4	14.2857	0.00190109	NOTCH2, NOTCH1, GATA4, MSX1	178	15.5353	0.993544	0.0114238	0.00897091
GO:0031214	biomineral tissue development	4	14.2857	0.00193171	NOTCH1, SOX9, AXIN2, WNT4	179	15.4485	0.994048	0.0115815	0.00909475
GO:0030216	keratinocyte differentiation	4	14.2857	0.0020254	PPP3CA, NOTCH1, JAG1, PAX6	182	15.1939	0.995359	0.0120434	0.00945745
GO:0061138	morphogenesis of a branching epithelium	4	14.2857	0.00222119	NOTCH1, PTCH1, SOX9, WNT4	188	14.709	0.99724	0.0129651	0.0101813
GO:0030324	lung development	4	14.2857	0.00225492	NOTCH1, SOX9, TBX5, GLI1	189	14.6311	0.997477	0.0131043	0.0102906
GO:0030323	respiratory tube development	4	14.2857	0.00239306	NOTCH1, SOX9, TBX5, GLI1	193	14.3279	0.998252	0.0137562	0.0108025
GO:0051302	regulation of cell division	4	14.2857	0.00239306	PTCH1, VEGFB, VEGFC, PAX6	193	14.3279	0.998252	0.0137562	0.0108025
GO:0055001	muscle cell development	4	14.2857	0.00242839	PPP3CA, NOTCH1, GATA4, TBX5	194	14.2541	0.998408	0.0139291	0.0109383
GO:0051216	cartilage development	4	14.2857	0.00287794	SNAI1, SOX9, MSX1, AXIN2	206	13.4237	0.999518	0.016158	0.0126886
GO:0001763	morphogenesis of a branching structure	4	14.2857	0.00291756	NOTCH1, PTCH1, SOX9, WNT4	207	13.3589	0.999566	0.0163458	0.012836
GO:0060541	respiratory system development	4	14.2857	0.00320437	NOTCH1, SOX9, TBX5, GLI1	214	12.9219	0.999798	0.017654	0.0138634
GO:0019722	calcium-mediated signaling	4	14.2857	0.00324671	PPP3CA, NFATC1, NOS1, MCTP2	215	12.8618	0.999819	0.0178446	0.014013
GO:0045766	positive regulation of angiogenesis	4	14.2857	0.00328939	FLT1, VEGFB, VEGFC, GATA4	216	12.8022	0.999839	0.017973	0.0141139
GO:0070374	positive regulation of ERK1 and ERK2 cascade	4	14.2857	0.00382872	NOTCH2, NOTCH1, VEGFB, GATA4	228	12.1284	0.999962	0.0207064	0.0162604
GO:0060348	bone development	4	14.2857	0.0040198	NOTCH2, SOX9, MSX1, AXIN2	232	11.9193	0.999977	0.0216331	0.0169881
GO:0060047	heart contraction	4	14.2857	0.0040198	VEGFB, GATA4, NOS1, TBX5	232	11.9193	0.999977	0.0216331	0.0169881
GO:0043583	ear development	4	14.2857	0.00411749	NOTCH1, JAG1, SOX9, MSX1	234	11.8175	0.999982	0.0220432	0.0173101
GO:0033002	muscle cell proliferation	4	14.2857	0.00447081	NOTCH3, NOTCH1, TBX5, GLI1	241	11.4742	0.999993	0.0236009	0.0185334
GO:0051147	regulation of muscle cell differentiation	4	14.2857	0.00457504	NOTCH1, NFATC1, SOX9, MSX1	243	11.3798	0.999995	0.023819	0.0187046
GO:0003015	heart process	4	14.2857	0.00457504	VEGFB, GATA4, NOS1, TBX5	243	11.3798	0.999995	0.023819	0.0187046
GO:0045732	positive regulation of protein catabolic process	4	14.2857	0.00500674	APC, AXIN1, SOX9, AXIN2	251	11.0171	0.999998	0.0256843	0.0201695
GO:0034329	cell junction assembly	4	14.2857	0.00528868	APC, SNAI1, TBX5, WNT4	256	10.8019	0.999999	0.0266952	0.0209633
GO:0071560	cellular response to transforming growth factor beta stimulus	4	14.2857	0.00664251	AXIN1, NFATC1, SOX9, WNT4	278	9.94707	1	0.0325696	0.0255763
GO:0071559	response to transforming growth factor beta	4	14.2857	0.0070444	AXIN1, NFATC1, SOX9, WNT4	284	9.73692	1	0.0339412	0.0266535
GO:0034330	cell junction organization	4	14.2857	0.00833608	APC, SNAI1, TBX5, WNT4	302	9.15658	1	0.0387432	0.0304244
GO:0042063	gliogenesis	4	14.2857	0.0098422	NOTCH1, VEGFC, PAX6, SOX9	321	8.6146	1	0.0445083	0.0349516
GO:0001666	response to hypoxia	4	14.2857	0.0100936	NOTCH1, VEGFB, VEGFC, NOS1	324	8.53483	1	0.04549	0.0357225
GO:0070372	regulation of ERK1 and ERK2 cascade	4	14.2857	0.0101783	NOTCH2, NOTCH1, VEGFB, GATA4	325	8.50857	1	0.0457935	0.0359609
GO:0060326	cell chemotaxis	4	14.2857	0.0106077	FLT1, NOTCH1, VEGFB, VEGFC	330	8.37965	1	0.0474038	0.0372254
GO:0036293	response to decreased oxygen levels	4	14.2857	0.0112266	NOTCH1, VEGFB, VEGFC, NOS1	337	8.2056	1	0.0495839	0.0389374
GO:0048638	regulation of developmental growth	4	14.2857	0.0122408	NOTCH1, PTCH1, TBX5, GLI1	348	7.94622	1	0.0537945	0.0422439
GO:0034504	protein localization to nucleus	4	14.2857	0.0127188	PPP3CA, NOTCH1, SOX9, MSX1	353	7.83367	1	0.0556185	0.0436762
GO:0070482	response to oxygen levels	4	14.2857	0.0140117	NOTCH1, VEGFB, VEGFC, NOS1	366	7.55543	1	0.0603755	0.0474118
GO:0045860	positive regulation of protein kinase activity	4	14.2857	0.0146329	FLT1, AXIN1, VEGFC, AXIN2	372	7.43356	1	0.0626449	0.049194
GO:0010631	epithelial cell migration	4	14.2857	0.0149494	NOTCH1, SNAI1, VEGFC, SOX9	375	7.3741	1	0.0638964	0.0501768
GO:0090132	epithelium migration	4	14.2857	0.0152697	NOTCH1, SNAI1, VEGFC, SOX9	378	7.31557	1	0.0643318	0.0505187
GO:0030336	negative regulation of cell migration	4	14.2857	0.0152697	NOTCH1, JAG1, TBX5, WNT4	378	7.31557	1	0.0643318	0.0505187
GO:0019216	regulation of lipid metabolic process	4	14.2857	0.0153774	FLT1, SNAI1, SOX9, WNT4	379	7.29627	1	0.0646826	0.0507941
GO:0090130	tissue migration	4	14.2857	0.0159221	NOTCH1, SNAI1, VEGFC, SOX9	384	7.20126	1	0.0668679	0.0525103
GO:2000146	negative regulation of cell motility	4	14.2857	0.0169302	NOTCH1, JAG1, TBX5, WNT4	393	7.03635	1	0.0697745	0.0547927
GO:2001233	regulation of apoptotic signaling pathway	4	14.2857	0.0202933	SNAI1, GATA4, MSX1, WNT4	421	6.56837	1	0.0809899	0.0636
GO:0051271	negative regulation of cellular component movement	4	14.2857	0.0213176	NOTCH1, JAG1, TBX5, WNT4	429	6.44589	1	0.084065	0.0660148
GO:0042176	regulation of protein catabolic process	4	14.2857	0.0214476	APC, AXIN1, SOX9, AXIN2	430	6.4309	1	0.0844521	0.0663188
GO:0009410	response to xenobiotic stimulus	4	14.2857	0.0230424	PTCH1, VEGFC, GATA4, NOS1	442	6.2563	1	0.0897977	0.0705166
GO:0040013	negative regulation of locomotion	4	14.2857	0.0235882	NOTCH1, JAG1, TBX5, WNT4	446	6.20019	1	0.0915208	0.0718697
GO:0033674	positive regulation of kinase activity	4	14.2857	0.024141	FLT1, AXIN1, VEGFC, AXIN2	450	6.14508	1	0.0933923	0.0733394
GO:1903706	regulation of hemopoiesis	4	14.2857	0.0283611	NOTCH2, PPP3CA, NOTCH1, JAG1	479	5.77304	1	0.107074	0.084083
GO:0001667	ameboidal-type cell migration	4	14.2857	0.0297464	NOTCH1, SNAI1, VEGFC, SOX9	488	5.66657	1	0.111497	0.0875563
GO:0009896	positive regulation of catabolic process	4	14.2857	0.0305315	APC, AXIN1, SOX9, AXIN2	493	5.6091	1	0.113636	0.0892362
GO:0022407	regulation of cell-cell adhesion	4	14.2857	0.0372087	PPP3CA, NOTCH1, JAG1, WNT4	533	5.18815	1	0.13358	0.104898
GO:0051347	positive regulation of transferase activity	4	14.2857	0.0391677	FLT1, AXIN1, VEGFC, AXIN2	544	5.08325	1	0.138208	0.108533
GO:0051962	positive regulation of nervous system development	4	14.2857	0.0404417	NOTCH1, VEGFC, PAX6, GLI1	551	5.01867	1	0.141948	0.111469
GO:1903530	regulation of secretion by cell	4	14.2857	0.0507708	PPP3CA, NOTCH1, VEGFC, MCTP2	604	4.57829	1	0.170523	0.133909
GO:0007283	spermatogenesis	4	14.2857	0.0532746	NOTCH1, PTCH1, SOX9, GLI1	616	4.4891	1	0.177582	0.139452
GO:0002521	leukocyte differentiation	4	14.2857	0.0536977	NOTCH2, PPP3CA, NFATC1, WNT4	618	4.47457	1	0.178767	0.140383
GO:0048232	male gamete generation	4	14.2857	0.0541225	NOTCH1, PTCH1, SOX9, GLI1	620	4.46014	1	0.179829	0.141217
GO:0044089	positive regulation of cellular component biogenesis	4	14.2857	0.056706	APC, SOX9, TBX5, WNT4	632	4.37545	1	0.18644	0.146409
GO:0097190	apoptotic signaling pathway	4	14.2857	0.056924	SNAI1, GATA4, MSX1, WNT4	633	4.36854	1	0.186925	0.146789
GO:0043065	positive regulation of apoptotic process	4	14.2857	0.0593488	NOTCH2, NOTCH1, APC, MSX1	644	4.29392	1	0.19248	0.151151
GO:0043068	positive regulation of programmed cell death	4	14.2857	0.0613693	NOTCH2, NOTCH1, APC, MSX1	653	4.23474	1	0.197365	0.154987
GO:0051046	regulation of secretion	4	14.2857	0.0652748	PPP3CA, NOTCH1, VEGFC, MCTP2	670	4.12729	1	0.206912	0.162484
GO:0016337	single organismal cell-cell adhesion	4	14.2857	0.0700165	PPP3CA, NOTCH1, JAG1, GATA5	690	4.00766	1	0.220885	0.173457
GO:1901137	carbohydrate derivative biosynthetic process	4	14.2857	0.0886203	SLC35B2, VEGFB, NOS1, PIGF	763	3.62423	1	0.271496	0.213201
GO:0098602	single organism cell adhesion	4	14.2857	0.0910495	PPP3CA, NOTCH1, JAG1, GATA5	772	3.58198	1	0.277974	0.218288
GO:0009957	epidermal cell fate specification	3	10.7143	1.12224e-05	NOTCH1, PTCH1, PTCH2	4	518.491	0.0293017	0.000127091	9.98028e-05
GO:0048505	regulation of timing of cell differentiation	3	10.7143	0.000122599	NOTCH1, JAG1, PAX6	12	172.83	0.277406	0.00104131	0.00081772
GO:0009950	dorsal/ventral axis specification	3	10.7143	0.000122599	AXIN1, PAX6, AXIN2	12	172.83	0.277406	0.00104131	0.00081772
GO:0040034	regulation of development, heterochronic	3	10.7143	0.000144765	NOTCH1, JAG1, PAX6	13	159.536	0.318634	0.00120889	0.000949318
GO:0060413	atrial septum morphogenesis	3	10.7143	0.000194541	NOTCH2, GATA4, TBX5	15	138.264	0.402848	0.00158626	0.00124566
GO:0003188	heart valve formation	3	10.7143	0.000222141	NOTCH1, GATA4, SOX9	16	129.623	0.444974	0.00176779	0.00138822
GO:0061101	neuroendocrine cell differentiation	3	10.7143	0.000222141	NOTCH1, JAG1, WNT4	16	129.623	0.444974	0.00176779	0.00138822
GO:1901213	regulation of transcription from RNA polymerase II promoter involved in heart development	3	10.7143	0.000222141	NOTCH1, GATA5, MSX1	16	129.623	0.444974	0.00176779	0.00138822
GO:0003198	epithelial to mesenchymal transition involved in endocardial cushion formation	3	10.7143	0.000251543	NOTCH1, SNAI1, MSX1	17	121.998	0.486587	0.00198982	0.00156257
GO:2000136	regulation of cell proliferation involved in heart morphogenesis	3	10.7143	0.000315735	NOTCH1, SOX9, TBX5	19	109.156	0.566919	0.00243935	0.00191558
GO:0061323	cell proliferation involved in heart morphogenesis	3	10.7143	0.000350515	NOTCH1, SOX9, TBX5	20	103.698	0.605062	0.0026615	0.00209003
GO:0003215	cardiac right ventricle morphogenesis	3	10.7143	0.000350515	NOTCH1, JAG1, GATA4	20	103.698	0.605062	0.0026615	0.00209003
GO:0010002	cardioblast differentiation	3	10.7143	0.000387078	NOTCH1, GATA4, TBX5	21	98.7602	0.641546	0.00284143	0.00223133
GO:0003283	atrial septum development	3	10.7143	0.000465535	NOTCH2, GATA4, TBX5	23	90.1724	0.708861	0.00337068	0.00264694
GO:0060972	left/right pattern formation	3	10.7143	0.000465535	NOTCH2, NOTCH1, SNAI1	23	90.1724	0.708861	0.00337068	0.00264694
GO:0060575	intestinal epithelial cell differentiation	3	10.7143	0.000596478	GATA5, GATA4, SOX9	26	79.7679	0.794259	0.00419275	0.0032925
GO:2000738	positive regulation of stem cell differentiation	3	10.7143	0.000596478	GATA4, SOX9, TBX5	26	79.7679	0.794259	0.00419275	0.0032925
GO:0003272	endocardial cushion formation	3	10.7143	0.000692558	NOTCH1, SNAI1, MSX1	28	74.0702	0.840532	0.00475461	0.00373371
GO:0045606	positive regulation of epidermal cell differentiation	3	10.7143	0.000692558	NOTCH1, PTCH1, PTCH2	28	74.0702	0.840532	0.00475461	0.00373371
GO:0072012	glomerulus vasculature development	3	10.7143	0.000743219	NOTCH2, NOTCH3, NOTCH1	29	71.516	0.86058	0.00506306	0.00397594
GO:0002052	positive regulation of neuroblast proliferation	3	10.7143	0.000743219	NOTCH1, VEGFC, PAX6	29	71.516	0.86058	0.00506306	0.00397594
GO:0060045	positive regulation of cardiac muscle cell proliferation	3	10.7143	0.000849762	NOTCH1, TBX5, GLI1	31	66.9021	0.894898	0.00568654	0.00446554
GO:0061437	renal system vasculature development	3	10.7143	0.000849762	NOTCH2, NOTCH3, NOTCH1	31	66.9021	0.894898	0.00568654	0.00446554
GO:0061440	kidney vasculature development	3	10.7143	0.000849762	NOTCH2, NOTCH3, NOTCH1	31	66.9021	0.894898	0.00568654	0.00446554
GO:0060317	cardiac epithelial to mesenchymal transition	3	10.7143	0.000905633	NOTCH1, SNAI1, MSX1	32	64.8114	0.909374	0.00598486	0.00469981
GO:0035137	hindlimb morphogenesis	3	10.7143	0.0010836	NOTCH1, PTCH1, MSX1	35	59.2561	0.943476	0.00698669	0.00548653
GO:0031128	developmental induction	3	10.7143	0.0010836	GATA5, SOX9, WNT4	35	59.2561	0.943476	0.00698669	0.00548653
GO:0045879	negative regulation of smoothened signaling pathway	3	10.7143	0.00114635	PTCH1, PTCH2, GLI1	36	57.6101	0.952145	0.00730248	0.00573452
GO:0055023	positive regulation of cardiac muscle tissue growth	3	10.7143	0.00127699	NOTCH1, TBX5, GLI1	38	54.578	0.966162	0.00807045	0.00633759
GO:0003156	regulation of animal organ formation	3	10.7143	0.00134486	NOTCH1, GATA5, TBX5	39	53.1786	0.971739	0.00842523	0.00661619
GO:0060421	positive regulation of heart growth	3	10.7143	0.00155862	NOTCH1, TBX5, GLI1	42	49.3801	0.983975	0.00960548	0.00754302
GO:0090184	positive regulation of kidney development	3	10.7143	0.00163325	PPP3CA, SOX9, WNT4	43	48.2317	0.986854	0.0100188	0.00786758
GO:0021983	pituitary gland development	3	10.7143	0.00163325	PAX6, GLI1, WNT4	43	48.2317	0.986854	0.0100188	0.00786758
GO:0045684	positive regulation of epidermis development	3	10.7143	0.00170956	NOTCH1, PTCH1, PTCH2	44	47.1356	0.989265	0.0103907	0.0081596
GO:1902692	regulation of neuroblast proliferation	3	10.7143	0.00186718	NOTCH1, VEGFC, PAX6	46	45.0862	0.992935	0.0112455	0.00883092
GO:0038084	vascular endothelial growth factor signaling pathway	3	10.7143	0.00194849	FLT1, VEGFB, VEGFC	47	44.1269	0.994307	0.0116558	0.00915308
GO:0035850	epithelial cell differentiation involved in kidney development	3	10.7143	0.00203146	NOTCH2, NOTCH1, JAG1	48	43.2076	0.995433	0.0120434	0.00945745
GO:0045747	positive regulation of Notch signaling pathway	3	10.7143	0.00203146	NOTCH1, JAG1, GATA5	48	43.2076	0.995433	0.0120434	0.00945745
GO:0001754	eye photoreceptor cell differentiation	3	10.7143	0.00220237	NOTCH1, PAX6, SOX9	50	41.4793	0.997099	0.0128836	0.0101173
GO:0060976	coronary vasculature development	3	10.7143	0.00220237	NOTCH1, VEGFB, TBX5	50	41.4793	0.997099	0.0128836	0.0101173
GO:0055025	positive regulation of cardiac muscle tissue development	3	10.7143	0.00220237	NOTCH1, TBX5, GLI1	50	41.4793	0.997099	0.0128836	0.0101173
GO:0048546	digestive tract morphogenesis	3	10.7143	0.00220237	NOTCH1, GATA4, GLI1	50	41.4793	0.997099	0.0128836	0.0101173
GO:0060043	regulation of cardiac muscle cell proliferation	3	10.7143	0.0022903	NOTCH1, TBX5, GLI1	51	40.666	0.997703	0.0132807	0.0104291
GO:1903053	regulation of extracellular matrix organization	3	10.7143	0.00247107	NOTCH1, SOX9, AXIN2	53	39.1314	0.998579	0.0140824	0.0110587
GO:0046622	positive regulation of organ growth	3	10.7143	0.00247107	NOTCH1, TBX5, GLI1	53	39.1314	0.998579	0.0140824	0.0110587
GO:0030857	negative regulation of epithelial cell differentiation	3	10.7143	0.00275447	NOTCH1, JAG1, SOX9	56	37.0351	0.999331	0.0155305	0.0121959
GO:0090183	regulation of kidney development	3	10.7143	0.00295151	PPP3CA, SOX9, WNT4	58	35.758	0.999604	0.0165011	0.012958
GO:0060038	cardiac muscle cell proliferation	3	10.7143	0.00315501	NOTCH1, TBX5, GLI1	60	34.5661	0.999769	0.0174183	0.0136783
GO:0048010	vascular endothelial growth factor receptor signaling pathway	3	10.7143	0.00315501	FLT1, VEGFB, VEGFC	60	34.5661	0.999769	0.0174183	0.0136783
GO:0002011	morphogenesis of an epithelial sheet	3	10.7143	0.00315501	NOTCH2, NOTCH1, JAG1	60	34.5661	0.999769	0.0174183	0.0136783
GO:0045604	regulation of epidermal cell differentiation	3	10.7143	0.00325916	NOTCH1, PTCH1, PTCH2	61	33.9994	0.999825	0.0178446	0.014013
GO:0001658	branching involved in ureteric bud morphogenesis	3	10.7143	0.00325916	PTCH1, SOX9, WNT4	61	33.9994	0.999825	0.0178446	0.014013
GO:0046530	photoreceptor cell differentiation	3	10.7143	0.00380381	NOTCH1, PAX6, SOX9	66	31.4237	0.999959	0.0206137	0.0161876
GO:0001947	heart looping	3	10.7143	0.00380381	NOTCH2, NOTCH1, GATA4	66	31.4237	0.999959	0.0206137	0.0161876
GO:0061180	mammary gland epithelium development	3	10.7143	0.00403274	PTCH1, MSX1, WNT4	68	30.4995	0.999978	0.0216331	0.0169881
GO:0060675	ureteric bud morphogenesis	3	10.7143	0.00403274	PTCH1, SOX9, WNT4	68	30.4995	0.999978	0.0216331	0.0169881
GO:0007405	neuroblast proliferation	3	10.7143	0.00414956	NOTCH1, VEGFC, PAX6	69	30.0575	0.999984	0.022081	0.0173398
GO:0010611	regulation of cardiac muscle hypertrophy	3	10.7143	0.00414956	PPP3CA, NOTCH1, GATA5	69	30.0575	0.999984	0.022081	0.0173398
GO:0072171	mesonephric tubule morphogenesis	3	10.7143	0.00414956	PTCH1, SOX9, WNT4	69	30.0575	0.999984	0.022081	0.0173398
GO:0031100	animal organ regeneration	3	10.7143	0.00426795	NOTCH1, PTCH1, GLI1	70	29.6281	0.999988	0.022575	0.0177277
GO:0055021	regulation of cardiac muscle tissue growth	3	10.7143	0.00426795	NOTCH1, TBX5, GLI1	70	29.6281	0.999988	0.022575	0.0177277
GO:0061371	determination of heart left/right asymmetry	3	10.7143	0.00450939	NOTCH2, NOTCH1, GATA4	72	28.8051	0.999994	0.0236164	0.0185455
GO:0014743	regulation of muscle hypertrophy	3	10.7143	0.00450939	PPP3CA, NOTCH1, GATA5	72	28.8051	0.999994	0.0236164	0.0185455
GO:0060563	neuroepithelial cell differentiation	3	10.7143	0.00450939	NOTCH1, JAG1, WNT4	72	28.8051	0.999994	0.0236164	0.0185455
GO:0003143	embryonic heart tube morphogenesis	3	10.7143	0.00450939	NOTCH2, NOTCH1, GATA4	72	28.8051	0.999994	0.0236164	0.0185455
GO:0003281	ventricular septum development	3	10.7143	0.00488319	NOTCH1, GATA4, TBX5	75	27.6529	0.999998	0.0252971	0.0198654
GO:0048636	positive regulation of muscle organ development	3	10.7143	0.00501087	NOTCH1, TBX5, GLI1	76	27.289	0.999998	0.0256843	0.0201695
GO:0045844	positive regulation of striated muscle tissue development	3	10.7143	0.00501087	NOTCH1, TBX5, GLI1	76	27.289	0.999998	0.0256843	0.0201695
GO:0042246	tissue regeneration	3	10.7143	0.00501087	PPP3CA, NOTCH1, GATA4	76	27.289	0.999998	0.0256843	0.0201695
GO:0060420	regulation of heart growth	3	10.7143	0.00514008	NOTCH1, TBX5, GLI1	77	26.9346	0.999999	0.0261444	0.0205307
GO:0072078	nephron tubule morphogenesis	3	10.7143	0.00514008	PTCH1, SOX9, WNT4	77	26.9346	0.999999	0.0261444	0.0205307
GO:1901863	positive regulation of muscle tissue development	3	10.7143	0.00514008	NOTCH1, TBX5, GLI1	77	26.9346	0.999999	0.0261444	0.0205307
GO:0014855	striated muscle cell proliferation	3	10.7143	0.00527083	NOTCH1, TBX5, GLI1	78	26.5893	0.999999	0.0266559	0.0209324
GO:0045669	positive regulation of osteoblast differentiation	3	10.7143	0.00527083	PPP3CA, JAG1, WNT4	78	26.5893	0.999999	0.0266559	0.0209324
GO:0048708	astrocyte differentiation	3	10.7143	0.0054031	NOTCH1, PAX6, SOX9	79	26.2527	0.999999	0.0271179	0.0212952
GO:2000243	positive regulation of reproductive process	3	10.7143	0.0054031	SOX9, MSX1, WNT4	79	26.2527	0.999999	0.0271179	0.0212952
GO:0048844	artery morphogenesis	3	10.7143	0.0055369	NOTCH3, NOTCH1, JAG1	80	25.9246	1	0.0276845	0.0217402
GO:0072088	nephron epithelium morphogenesis	3	10.7143	0.0055369	PTCH1, SOX9, WNT4	80	25.9246	1	0.0276845	0.0217402
GO:0061333	renal tubule morphogenesis	3	10.7143	0.00567221	PTCH1, SOX9, WNT4	81	25.6045	1	0.0281486	0.0221046
GO:0021536	diencephalon development	3	10.7143	0.00567221	PAX6, GLI1, WNT4	81	25.6045	1	0.0281486	0.0221046
GO:0072028	nephron morphogenesis	3	10.7143	0.00594738	PTCH1, SOX9, WNT4	83	24.9875	1	0.029459	0.0231336
GO:0035050	embryonic heart tube development	3	10.7143	0.0063714	NOTCH2, NOTCH1, GATA4	86	24.1159	1	0.0313833	0.0246448
GO:0061053	somite development	3	10.7143	0.0063714	PTCH1, AXIN2, WNT4	86	24.1159	1	0.0313833	0.0246448
GO:0045682	regulation of epidermis development	3	10.7143	0.00666156	NOTCH1, PTCH1, PTCH2	88	23.5678	1	0.0325696	0.0255763
GO:0014031	mesenchymal cell development	3	10.7143	0.00666156	NOTCH1, JAG1, SOX9	88	23.5678	1	0.0325696	0.0255763
GO:0008589	regulation of smoothened signaling pathway	3	10.7143	0.00695765	PTCH1, PTCH2, GLI1	90	23.044	1	0.0336456	0.0264213
GO:0055024	regulation of cardiac muscle tissue development	3	10.7143	0.00725965	NOTCH1, TBX5, GLI1	92	22.5431	1	0.0348516	0.0273684
GO:0001656	metanephros development	3	10.7143	0.00741285	PTCH1, SOX9, WNT4	93	22.3007	1	0.0354586	0.027845
GO:0001942	hair follicle development	3	10.7143	0.00756752	NOTCH1, SNAI1, SOX9	94	22.0634	1	0.0361332	0.0283748
GO:0022404	molting cycle process	3	10.7143	0.00804027	NOTCH1, SNAI1, SOX9	97	21.3811	1	0.0382527	0.0300392
GO:0022405	hair cycle process	3	10.7143	0.00804027	NOTCH1, SNAI1, SOX9	97	21.3811	1	0.0382527	0.0300392
GO:0043502	regulation of muscle adaptation	3	10.7143	0.00820076	PPP3CA, NOTCH1, GATA5	98	21.1629	1	0.038738	0.0304203
GO:0008593	regulation of Notch signaling pathway	3	10.7143	0.00820076	NOTCH1, JAG1, GATA5	98	21.1629	1	0.038738	0.0304203
GO:0048709	oligodendrocyte differentiation	3	10.7143	0.00820076	NOTCH1, PAX6, SOX9	98	21.1629	1	0.038738	0.0304203
GO:0001657	ureteric bud development	3	10.7143	0.00836269	PTCH1, SOX9, WNT4	99	20.9491	1	0.0387432	0.0304244
GO:0098773	skin epidermis development	3	10.7143	0.00836269	NOTCH1, SNAI1, SOX9	99	20.9491	1	0.0387432	0.0304244
GO:0072164	mesonephric tubule development	3	10.7143	0.00852606	PTCH1, SOX9, WNT4	100	20.7396	1	0.0393625	0.0309107
GO:0072163	mesonephric epithelium development	3	10.7143	0.00852606	PTCH1, SOX9, WNT4	100	20.7396	1	0.0393625	0.0309107
GO:1901888	regulation of cell junction assembly	3	10.7143	0.0088571	SNAI1, TBX5, WNT4	102	20.333	1	0.0407488	0.0319994
GO:0021510	spinal cord development	3	10.7143	0.0088571	NOTCH1, PTCH1, PAX6	102	20.333	1	0.0407488	0.0319994
GO:0070167	regulation of biomineral tissue development	3	10.7143	0.00919386	NOTCH1, SOX9, WNT4	104	19.942	1	0.0420064	0.0329869
GO:0045639	positive regulation of myeloid cell differentiation	3	10.7143	0.00919386	NOTCH2, PPP3CA, JAG1	104	19.942	1	0.0420064	0.0329869
GO:0060349	bone morphogenesis	3	10.7143	0.00919386	SOX9, MSX1, AXIN2	104	19.942	1	0.0420064	0.0329869
GO:0046620	regulation of organ growth	3	10.7143	0.00936436	NOTCH1, TBX5, GLI1	105	19.752	1	0.0425653	0.0334258
GO:0001823	mesonephros development	3	10.7143	0.00936436	PTCH1, SOX9, WNT4	105	19.752	1	0.0425653	0.0334258
GO:0010717	regulation of epithelial to mesenchymal transition	3	10.7143	0.00970963	SNAI1, AXIN2, TBX5	107	19.3828	1	0.0440518	0.0345931
GO:0060840	artery development	3	10.7143	0.0100605	NOTCH3, NOTCH1, JAG1	109	19.0272	1	0.045418	0.035666
GO:0045778	positive regulation of ossification	3	10.7143	0.0102381	PPP3CA, JAG1, WNT4	110	18.8542	1	0.0459067	0.0360498
GO:0045445	myoblast differentiation	3	10.7143	0.0102381	NOTCH1, JAG1, SOX9	110	18.8542	1	0.0459067	0.0360498
GO:0030282	bone mineralization	3	10.7143	0.0111467	SOX9, AXIN2, WNT4	115	18.0345	1	0.0493134	0.0387249
GO:0045833	negative regulation of lipid metabolic process	3	10.7143	0.0115198	SNAI1, SOX9, WNT4	117	17.7262	1	0.05071	0.0398217
GO:0043500	muscle adaptation	3	10.7143	0.0128686	PPP3CA, NOTCH1, GATA5	124	16.7255	1	0.0561808	0.0441178
GO:0071333	cellular response to glucose stimulus	3	10.7143	0.0130667	PPP3CA, GATA4, ZNF236	125	16.5917	1	0.0569517	0.0447232
GO:0071331	cellular response to hexose stimulus	3	10.7143	0.0134668	PPP3CA, GATA4, ZNF236	127	16.3304	1	0.0585995	0.0460172
GO:0071326	cellular response to monosaccharide stimulus	3	10.7143	0.0138723	PPP3CA, GATA4, ZNF236	129	16.0772	1	0.0599701	0.0470935
GO:0014902	myotube differentiation	3	10.7143	0.0140771	PPP3CA, NOTCH1, NOS1	130	15.9536	1	0.0605588	0.0475558
GO:0001838	embryonic epithelial tube formation	3	10.7143	0.0142831	PTCH1, SOX9, WNT4	131	15.8318	1	0.0612463	0.0480957
GO:0007368	determination of left/right symmetry	3	10.7143	0.0142831	NOTCH2, NOTCH1, GATA4	131	15.8318	1	0.0612463	0.0480957
GO:0009855	determination of bilateral symmetry	3	10.7143	0.0164153	NOTCH2, NOTCH1, GATA4	141	14.709	1	0.0687213	0.0539657
GO:0009799	specification of symmetry	3	10.7143	0.0166356	NOTCH2, NOTCH1, GATA4	142	14.6054	1	0.0688819	0.0540918
GO:0071322	cellular response to carbohydrate stimulus	3	10.7143	0.0166356	PPP3CA, GATA4, ZNF236	142	14.6054	1	0.0688819	0.0540918
GO:0072175	epithelial tube formation	3	10.7143	0.0170801	PTCH1, SOX9, WNT4	144	14.4025	1	0.0702187	0.0551415
GO:0016202	regulation of striated muscle tissue development	3	10.7143	0.0177562	NOTCH1, TBX5, GLI1	147	14.1086	1	0.0727264	0.0571108
GO:0045598	regulation of fat cell differentiation	3	10.7143	0.0184437	JAG1, AXIN1, AXIN2	150	13.8264	1	0.0749627	0.058867
GO:0008584	male gonad development	3	10.7143	0.0184437	GATA4, SOX9, WNT4	150	13.8264	1	0.0749627	0.058867
GO:0001678	cellular glucose homeostasis	3	10.7143	0.0184437	PPP3CA, GATA4, ZNF236	150	13.8264	1	0.0749627	0.058867
GO:0046546	development of primary male sexual characteristics	3	10.7143	0.0186753	GATA4, SOX9, WNT4	151	13.7349	1	0.0754414	0.0592428
GO:0048634	regulation of muscle organ development	3	10.7143	0.0186753	NOTCH1, TBX5, GLI1	151	13.7349	1	0.0754414	0.0592428
GO:1901861	regulation of muscle tissue development	3	10.7143	0.0186753	NOTCH1, TBX5, GLI1	151	13.7349	1	0.0754414	0.0592428
GO:0060041	retina development in camera-type eye	3	10.7143	0.019852	NOTCH1, PAX6, SOX9	156	13.2946	1	0.079709	0.0625941
GO:0055002	striated muscle cell development	3	10.7143	0.0220469	PPP3CA, GATA4, TBX5	165	12.5695	1	0.0866112	0.0680143
GO:0021915	neural tube development	3	10.7143	0.0228001	NOTCH1, PTCH1, PAX6	168	12.345	1	0.0890397	0.0699214
GO:0019827	stem cell population maintenance	3	10.7143	0.0228001	NOTCH1, JAG1, SOX9	168	12.345	1	0.0890397	0.0699214
GO:0098727	maintenance of cell number	3	10.7143	0.0238208	NOTCH1, JAG1, SOX9	172	12.0579	1	0.0922883	0.0724724
GO:0046661	male sex differentiation	3	10.7143	0.0243382	GATA4, SOX9, WNT4	174	11.9193	1	0.093881	0.0737232
GO:0048639	positive regulation of developmental growth	3	10.7143	0.0243382	NOTCH1, TBX5, GLI1	174	11.9193	1	0.093881	0.0737232
GO:0006941	striated muscle contraction	3	10.7143	0.0267234	VEGFB, GATA4, NOS1	183	11.3331	1	0.101895	0.0800163
GO:0002040	sprouting angiogenesis	3	10.7143	0.0275389	NOTCH1, VEGFB, VEGFC	186	11.1503	1	0.104571	0.0821179
GO:0001936	regulation of endothelial cell proliferation	3	10.7143	0.0278129	FLT1, VEGFB, VEGFC	187	11.0907	1	0.105442	0.0828021
GO:0009749	response to glucose	3	10.7143	0.0280881	PPP3CA, GATA4, ZNF236	188	11.0317	1	0.106334	0.0835019
GO:0048771	tissue remodeling	3	10.7143	0.0283644	NOTCH2, PPP3CA, JAG1	189	10.9734	1	0.107074	0.084083
GO:0009746	response to hexose	3	10.7143	0.0294806	PPP3CA, GATA4, ZNF236	193	10.7459	1	0.110657	0.0868968
GO:0034284	response to monosaccharide	3	10.7143	0.0317653	PPP3CA, GATA4, ZNF236	201	10.3182	1	0.116914	0.0918105
GO:1901343	negative regulation of vasculature development	3	10.7143	0.0317653	NOTCH1, NFATC1, WNT4	201	10.3182	1	0.116914	0.0918105
GO:0001935	endothelial cell proliferation	3	10.7143	0.0317653	FLT1, VEGFB, VEGFC	201	10.3182	1	0.116914	0.0918105
GO:0048839	inner ear development	3	10.7143	0.033228	NOTCH1, JAG1, SOX9	206	10.0678	1	0.121454	0.0953759
GO:0008016	regulation of heart contraction	3	10.7143	0.0374621	GATA4, NOS1, TBX5	220	9.42711	1	0.134155	0.10535
GO:0045637	regulation of myeloid cell differentiation	3	10.7143	0.0377722	NOTCH2, PPP3CA, JAG1	221	9.38445	1	0.135083	0.106078
GO:0009612	response to mechanical stimulus	3	10.7143	0.0383954	PTCH1, GATA4, SOX9	223	9.30029	1	0.136026	0.106819
GO:0010810	regulation of cell-substrate adhesion	3	10.7143	0.0390225	NOTCH1, JAG1, WNT4	225	9.21762	1	0.138064	0.108419
GO:0009743	response to carbohydrate	3	10.7143	0.0402887	PPP3CA, GATA4, ZNF236	229	9.05661	1	0.141598	0.111195
GO:0010001	glial cell differentiation	3	10.7143	0.0409277	NOTCH1, PAX6, SOX9	231	8.9782	1	0.143274	0.112511
GO:0050920	regulation of chemotaxis	3	10.7143	0.042542	NOTCH1, VEGFB, VEGFC	236	8.78798	1	0.148142	0.116334
GO:1903708	positive regulation of hemopoiesis	3	10.7143	0.0428678	NOTCH2, PPP3CA, JAG1	237	8.7509	1	0.149081	0.117071
GO:2001234	negative regulation of apoptotic signaling pathway	3	10.7143	0.0431945	SNAI1, GATA4, WNT4	238	8.71414	1	0.15002	0.117808
GO:0048705	skeletal system morphogenesis	3	10.7143	0.0435221	SOX9, MSX1, AXIN2	239	8.67767	1	0.150566	0.118237
GO:0045444	fat cell differentiation	3	10.7143	0.0435221	JAG1, AXIN1, AXIN2	239	8.67767	1	0.150566	0.118237
GO:0008406	gonad development	3	10.7143	0.0438507	GATA4, SOX9, WNT4	240	8.64152	1	0.151111	0.118665
GO:0097529	myeloid leukocyte migration	3	10.7143	0.0448421	FLT1, VEGFB, VEGFC	243	8.53483	1	0.154127	0.121033
GO:2000021	regulation of ion homeostasis	3	10.7143	0.0455078	PPP3CA, NOS1, TBX5	245	8.46516	1	0.155407	0.122038
GO:0045137	development of primary sexual characteristics	3	10.7143	0.0455078	GATA4, SOX9, WNT4	245	8.46516	1	0.155407	0.122038
GO:0030595	leukocyte chemotaxis	3	10.7143	0.0465132	FLT1, VEGFB, VEGFC	248	8.36276	1	0.158228	0.124254
GO:0045926	negative regulation of growth	3	10.7143	0.0506167	PTCH1, MSX1, TBX5	260	7.97679	1	0.17023	0.133679
GO:0051783	regulation of nuclear division	3	10.7143	0.0509645	APC, MSX1, WNT4	261	7.94622	1	0.170957	0.134249
GO:0045927	positive regulation of growth	3	10.7143	0.0544901	NOTCH1, TBX5, GLI1	271	7.653	1	0.180048	0.141389
GO:1903522	regulation of blood circulation	3	10.7143	0.0548474	GATA4, NOS1, TBX5	272	7.62487	1	0.181003	0.142139
GO:0045216	cell-cell junction organization	3	10.7143	0.057009	APC, TBX5, WNT4	278	7.4603	1	0.186972	0.146826
GO:0090068	positive regulation of cell cycle process	3	10.7143	0.0588331	MSX1, GLI1, WNT4	283	7.3285	1	0.191298	0.150223
GO:0044843	cell cycle G1/S phase transition	3	10.7143	0.0588331	PPP3CA, APC, GLI1	283	7.3285	1	0.191298	0.150223
GO:0007548	sex differentiation	3	10.7143	0.0636707	GATA4, SOX9, WNT4	296	7.00664	1	0.202797	0.159253
GO:0010632	regulation of epithelial cell migration	3	10.7143	0.0648061	NOTCH1, VEGFC, SOX9	299	6.93634	1	0.205908	0.161696
GO:2001020	regulation of response to DNA damage stimulus	3	10.7143	0.0741334	SNAI1, MSX1, AXIN2	323	6.42094	1	0.231394	0.18171
GO:0007281	germ cell development	3	10.7143	0.0781425	PTCH1, GLI1, WNT4	333	6.22812	1	0.243049	0.190862
GO:0006936	muscle contraction	3	10.7143	0.0859464	VEGFB, GATA4, NOS1	352	5.89194	1	0.264527	0.207729
GO:0031589	cell-substrate adhesion	3	10.7143	0.0956996	NOTCH1, JAG1, WNT4	375	5.53057	1	0.291164	0.228646
GO:0045787	positive regulation of cell cycle	3	10.7143	0.0982958	MSX1, GLI1, WNT4	381	5.44348	1	0.297403	0.233545
GO:0006913	nucleocytoplasmic transport	3	10.7143	0.0991657	PPP3CA, NOTCH1, AXIN1	383	5.41505	1	0.299646	0.235307
GO:0051169	nuclear transport	3	10.7143	0.0996015	PPP3CA, NOTCH1, AXIN1	384	5.40095	1	0.300278	0.235803
GO:0035622	intrahepatic bile duct development	2	7.14286	0.00278781	NOTCH2, SOX9	2	691.321	0.999388	0.0156852	0.0123173
GO:0072034	renal vesicle induction	2	7.14286	0.00417891	SOX9, WNT4	3	460.881	0.999985	0.0221926	0.0174275
GO:0061073	ciliary body morphogenesis	2	7.14286	0.00556814	NOTCH2, JAG1	4	345.661	1	0.0277361	0.0217807
GO:0071228	cellular response to tumor cell	2	7.14286	0.00556814	NOTCH2, NOTCH1	4	345.661	1	0.0277361	0.0217807
GO:0021780	glial cell fate specification	2	7.14286	0.00695551	PAX6, SOX9	5	276.529	1	0.0336456	0.0264213
GO:0061009	common bile duct development	2	7.14286	0.00695551	NOTCH2, SOX9	5	276.529	1	0.0336456	0.0264213
GO:0060979	vasculogenesis involved in coronary vascular morphogenesis	2	7.14286	0.00695551	NOTCH1, TBX5	5	276.529	1	0.0336456	0.0264213
GO:0046532	regulation of photoreceptor cell differentiation	2	7.14286	0.00834101	NOTCH1, SOX9	6	230.44	1	0.0387432	0.0304244
GO:0072103	glomerulus vasculature morphogenesis	2	7.14286	0.00834101	NOTCH2, NOTCH3	6	230.44	1	0.0387432	0.0304244
GO:0072174	metanephric tubule formation	2	7.14286	0.00834101	SOX9, WNT4	6	230.44	1	0.0387432	0.0304244
GO:0051891	positive regulation of cardioblast differentiation	2	7.14286	0.00834101	GATA4, TBX5	6	230.44	1	0.0387432	0.0304244
GO:0072104	glomerular capillary formation	2	7.14286	0.00834101	NOTCH2, NOTCH3	6	230.44	1	0.0387432	0.0304244
GO:0060754	positive regulation of mast cell chemotaxis	2	7.14286	0.00834101	VEGFB, VEGFC	6	230.44	1	0.0387432	0.0304244
GO:0046533	negative regulation of photoreceptor cell differentiation	2	7.14286	0.00834101	NOTCH1, SOX9	6	230.44	1	0.0387432	0.0304244
GO:0002085	inhibition of neuroepithelial cell differentiation	2	7.14286	0.00834101	NOTCH1, JAG1	6	230.44	1	0.0387432	0.0304244
GO:0032808	lacrimal gland development	2	7.14286	0.00972465	PAX6, SOX9	7	197.52	1	0.0440518	0.0345931
GO:0051890	regulation of cardioblast differentiation	2	7.14286	0.0111064	GATA4, TBX5	8	172.83	1	0.0492174	0.0386496
GO:0061439	kidney vasculature morphogenesis	2	7.14286	0.0111064	NOTCH2, NOTCH3	8	172.83	1	0.0492174	0.0386496
GO:0060753	regulation of mast cell chemotaxis	2	7.14286	0.0111064	VEGFB, VEGFC	8	172.83	1	0.0492174	0.0386496
GO:0061438	renal system vasculature morphogenesis	2	7.14286	0.0111064	NOTCH2, NOTCH3	8	172.83	1	0.0492174	0.0386496
GO:0003190	atrioventricular valve formation	2	7.14286	0.0111064	NOTCH1, GATA4	8	172.83	1	0.0492174	0.0386496
GO:0072102	glomerulus morphogenesis	2	7.14286	0.0124864	NOTCH2, NOTCH3	9	153.627	1	0.0546923	0.0429489
GO:0003266	regulation of secondary heart field cardioblast proliferation	2	7.14286	0.0124864	NOTCH1, TBX5	9	153.627	1	0.0546923	0.0429489
GO:0060536	cartilage morphogenesis	2	7.14286	0.0138644	SNAI1, MSX1	10	138.264	1	0.0599701	0.0470935
GO:0007440	foregut morphogenesis	2	7.14286	0.0138644	NOTCH1, GATA4	10	138.264	1	0.0599701	0.0470935
GO:0003211	cardiac ventricle formation	2	7.14286	0.0138644	NOTCH1, TBX5	10	138.264	1	0.0599701	0.0470935
GO:0003183	mitral valve morphogenesis	2	7.14286	0.0152406	NOTCH1, AXIN2	11	125.695	1	0.0643318	0.0505187
GO:2000018	regulation of male gonad development	2	7.14286	0.0152406	SOX9, WNT4	11	125.695	1	0.0643318	0.0505187
GO:0002551	mast cell chemotaxis	2	7.14286	0.0152406	VEGFB, VEGFC	11	125.695	1	0.0643318	0.0505187
GO:0003264	regulation of cardioblast proliferation	2	7.14286	0.0152406	NOTCH1, TBX5	11	125.695	1	0.0643318	0.0505187
GO:0003263	cardioblast proliferation	2	7.14286	0.0152406	NOTCH1, TBX5	11	125.695	1	0.0643318	0.0505187
GO:0072173	metanephric tubule morphogenesis	2	7.14286	0.0152406	SOX9, WNT4	11	125.695	1	0.0643318	0.0505187
GO:1904238	pericyte cell differentiation	2	7.14286	0.0152406	NOTCH1, WNT4	11	125.695	1	0.0643318	0.0505187
GO:0072015	glomerular visceral epithelial cell development	2	7.14286	0.016615	NOTCH2, JAG1	12	115.22	1	0.0688819	0.0540918
GO:0021781	glial cell fate commitment	2	7.14286	0.016615	PAX6, SOX9	12	115.22	1	0.0688819	0.0540918
GO:0072017	distal tubule development	2	7.14286	0.016615	NOTCH1, JAG1	12	115.22	1	0.0688819	0.0540918
GO:0003174	mitral valve development	2	7.14286	0.016615	NOTCH1, AXIN2	12	115.22	1	0.0688819	0.0540918
GO:0072310	glomerular epithelial cell development	2	7.14286	0.0179875	NOTCH2, JAG1	13	106.357	1	0.0734467	0.0576765
GO:2001053	regulation of mesenchymal cell apoptotic process	2	7.14286	0.0179875	SOX9, MSX1	13	106.357	1	0.0734467	0.0576765
GO:0097531	mast cell migration	2	7.14286	0.0193582	VEGFB, VEGFC	14	98.7602	1	0.077844	0.0611296
GO:0003207	cardiac chamber formation	2	7.14286	0.0193582	NOTCH1, TBX5	14	98.7602	1	0.077844	0.0611296
GO:0003214	cardiac left ventricle morphogenesis	2	7.14286	0.020727	NOTCH1, TBX5	15	92.1762	1	0.0821026	0.0644738
GO:0097152	mesenchymal cell apoptotic process	2	7.14286	0.020727	SOX9, MSX1	15	92.1762	1	0.0821026	0.0644738
GO:0070986	left/right axis specification	2	7.14286	0.020727	NOTCH2, NOTCH1	15	92.1762	1	0.0821026	0.0644738
GO:0050930	induction of positive chemotaxis	2	7.14286	0.020727	VEGFB, VEGFC	15	92.1762	1	0.0821026	0.0644738
GO:0003413	chondrocyte differentiation involved in endochondral bone morphogenesis	2	7.14286	0.022094	SOX9, AXIN2	16	86.4152	1	0.0866112	0.0680143
GO:0072044	collecting duct development	2	7.14286	0.022094	NOTCH1, PTCH1	16	86.4152	1	0.0866112	0.0680143
GO:1901201	regulation of extracellular matrix assembly	2	7.14286	0.0234592	NOTCH1, SOX9	17	81.3319	1	0.0911537	0.0715814
GO:0060033	anatomical structure regression	2	7.14286	0.0234592	FLT1, GLI1	17	81.3319	1	0.0911537	0.0715814
GO:0060977	coronary vasculature morphogenesis	2	7.14286	0.026184	NOTCH1, TBX5	19	72.7707	1	0.100126	0.0786275
GO:0045836	positive regulation of meiotic nuclear division	2	7.14286	0.026184	MSX1, WNT4	19	72.7707	1	0.100126	0.0786275
GO:0060039	pericardium development	2	7.14286	0.026184	NOTCH1, TBX5	19	72.7707	1	0.100126	0.0786275
GO:0003128	heart field specification	2	7.14286	0.026184	GATA5, AXIN2	19	72.7707	1	0.100126	0.0786275
GO:0032495	response to muramyl dipeptide	2	7.14286	0.0275436	NOTCH1, JAG1	20	69.1321	1	0.104571	0.0821179
GO:0072170	metanephric tubule development	2	7.14286	0.0275436	SOX9, WNT4	20	69.1321	1	0.104571	0.0821179
GO:1905939	regulation of gonad development	2	7.14286	0.0289015	SOX9, WNT4	21	65.8401	1	0.108791	0.0854318
GO:0060973	cell migration involved in heart development	2	7.14286	0.0289015	NOTCH1, TBX5	21	65.8401	1	0.108791	0.0854318
GO:0072112	glomerular visceral epithelial cell differentiation	2	7.14286	0.0302575	NOTCH2, JAG1	22	62.8474	1	0.112774	0.0885595
GO:0007530	sex determination	2	7.14286	0.0302575	SOX9, WNT4	22	62.8474	1	0.112774	0.0885595
GO:0060008	Sertoli cell differentiation	2	7.14286	0.0302575	SOX9, WNT4	22	62.8474	1	0.112774	0.0885595
GO:0061318	renal filtration cell differentiation	2	7.14286	0.0302575	NOTCH2, JAG1	22	62.8474	1	0.112774	0.0885595
GO:0072311	glomerular epithelial cell differentiation	2	7.14286	0.0316116	NOTCH2, JAG1	23	60.1149	1	0.116835	0.0917487
GO:0060219	camera-type eye photoreceptor cell differentiation	2	7.14286	0.0316116	NOTCH1, SOX9	23	60.1149	1	0.116835	0.0917487
GO:0030903	notochord development	2	7.14286	0.0316116	SOX9, GLI1	23	60.1149	1	0.116835	0.0917487
GO:0023019	signal transduction involved in regulation of gene expression	2	7.14286	0.0316116	PAX6, MSX1	23	60.1149	1	0.116835	0.0917487
GO:0072207	metanephric epithelium development	2	7.14286	0.032964	SOX9, WNT4	24	57.6101	1	0.120822	0.0948798
GO:0097150	neuronal stem cell population maintenance	2	7.14286	0.032964	NOTCH1, JAG1	24	57.6101	1	0.120822	0.0948798
GO:0072273	metanephric nephron morphogenesis	2	7.14286	0.032964	SOX9, WNT4	24	57.6101	1	0.120822	0.0948798
GO:0051446	positive regulation of meiotic cell cycle	2	7.14286	0.0343145	MSX1, WNT4	25	55.3057	1	0.124737	0.0979541
GO:0048745	smooth muscle tissue development	2	7.14286	0.0343145	PTCH1, SOX9	25	55.3057	1	0.124737	0.0979541
GO:0045672	positive regulation of osteoclast differentiation	2	7.14286	0.0356633	NOTCH2, PPP3CA	26	53.1786	1	0.128933	0.101249
GO:0072010	glomerular epithelium development	2	7.14286	0.0356633	NOTCH2, JAG1	26	53.1786	1	0.128933	0.101249
GO:0050927	positive regulation of positive chemotaxis	2	7.14286	0.0356633	VEGFB, VEGFC	26	53.1786	1	0.128933	0.101249
GO:0010523	negative regulation of calcium ion transport into cytosol	2	7.14286	0.0370102	PPP3CA, NOS1	27	51.209	1	0.133076	0.104502
GO:0060740	prostate gland epithelium morphogenesis	2	7.14286	0.0370102	NOTCH1, SOX9	27	51.209	1	0.133076	0.104502
GO:0050926	regulation of positive chemotaxis	2	7.14286	0.0370102	VEGFB, VEGFC	27	51.209	1	0.133076	0.104502
GO:0010092	specification of animal organ identity	2	7.14286	0.0383553	GATA5, AXIN2	28	49.3801	1	0.136026	0.106819
GO:0035116	embryonic hindlimb morphogenesis	2	7.14286	0.0383553	NOTCH1, MSX1	28	49.3801	1	0.136026	0.106819
GO:0045662	negative regulation of myoblast differentiation	2	7.14286	0.0383553	NOTCH1, SOX9	28	49.3801	1	0.136026	0.106819
GO:0010894	negative regulation of steroid biosynthetic process	2	7.14286	0.0383553	SNAI1, WNT4	28	49.3801	1	0.136026	0.106819
GO:2000737	negative regulation of stem cell differentiation	2	7.14286	0.0383553	NOTCH1, JAG1	28	49.3801	1	0.136026	0.106819
GO:0060512	prostate gland morphogenesis	2	7.14286	0.0396986	NOTCH1, SOX9	29	47.6773	1	0.139895	0.109857
GO:0070168	negative regulation of biomineral tissue development	2	7.14286	0.04104	NOTCH1, SOX9	30	46.0881	1	0.143478	0.112671
GO:0003338	metanephros morphogenesis	2	7.14286	0.0423797	SOX9, WNT4	31	44.6014	1	0.147771	0.116042
GO:0045939	negative regulation of steroid metabolic process	2	7.14286	0.0423797	SNAI1, WNT4	31	44.6014	1	0.147771	0.116042
GO:0035115	embryonic forelimb morphogenesis	2	7.14286	0.0437176	MSX1, TBX5	32	43.2076	1	0.150848	0.118459
GO:0031069	hair follicle morphogenesis	2	7.14286	0.0437176	NOTCH1, SNAI1	32	43.2076	1	0.150848	0.118459
GO:0060603	mammary gland duct morphogenesis	2	7.14286	0.0450537	PTCH1, WNT4	33	41.8983	1	0.154254	0.121133
GO:0048873	homeostasis of number of cells within a tissue	2	7.14286	0.0450537	NOTCH1, SOX9	33	41.8983	1	0.154254	0.121133
GO:0097421	liver regeneration	2	7.14286	0.0450537	PTCH1, GLI1	33	41.8983	1	0.154254	0.121133
GO:0060351	cartilage development involved in endochondral bone morphogenesis	2	7.14286	0.0463879	SOX9, AXIN2	34	40.666	1	0.158005	0.124079
GO:1905209	positive regulation of cardiocyte differentiation	2	7.14286	0.0463879	GATA4, TBX5	34	40.666	1	0.158005	0.124079
GO:0035909	aorta morphogenesis	2	7.14286	0.0477204	NOTCH1, JAG1	35	39.5041	1	0.162127	0.127316
GO:2000647	negative regulation of stem cell proliferation	2	7.14286	0.0490511	PTCH1, PAX6	36	38.4067	1	0.165798	0.130198
GO:0010614	negative regulation of cardiac muscle hypertrophy	2	7.14286	0.0490511	NOTCH1, GATA5	36	38.4067	1	0.165798	0.130198
GO:0048730	epidermis morphogenesis	2	7.14286	0.0490511	NOTCH1, SNAI1	36	38.4067	1	0.165798	0.130198
GO:0030947	regulation of vascular endothelial growth factor receptor signaling pathway	2	7.14286	0.05038	VEGFB, VEGFC	37	37.3687	1	0.169856	0.133385
GO:0021532	neural tube patterning	2	7.14286	0.0517071	PTCH1, PAX6	38	36.3853	1	0.17301	0.135862
GO:0014741	negative regulation of muscle hypertrophy	2	7.14286	0.0517071	NOTCH1, GATA5	38	36.3853	1	0.17301	0.135862
GO:0040020	regulation of meiotic nuclear division	2	7.14286	0.0530324	MSX1, WNT4	39	35.4524	1	0.176997	0.138993
GO:0043516	regulation of DNA damage response, signal transduction by p53 class mediator	2	7.14286	0.0530324	SNAI1, MSX1	39	35.4524	1	0.176997	0.138993
GO:0035886	vascular smooth muscle cell differentiation	2	7.14286	0.054356	NOTCH1, NFATC1	40	34.5661	1	0.179829	0.141217
GO:0035136	forelimb morphogenesis	2	7.14286	0.054356	MSX1, TBX5	40	34.5661	1	0.179829	0.141217
GO:0072210	metanephric nephron development	2	7.14286	0.054356	SOX9, WNT4	40	34.5661	1	0.179829	0.141217
GO:0060251	regulation of glial cell proliferation	2	7.14286	0.054356	NOTCH1, VEGFC	40	34.5661	1	0.179829	0.141217
GO:1901890	positive regulation of cell junction assembly	2	7.14286	0.0583159	TBX5, WNT4	43	32.1545	1	0.190317	0.149452
GO:1905332	positive regulation of morphogenesis of an epithelium	2	7.14286	0.0583159	SOX9, WNT4	43	32.1545	1	0.190317	0.149452
GO:0033173	calcineurin-NFAT signaling cascade	2	7.14286	0.0583159	PPP3CA, NFATC1	43	32.1545	1	0.190317	0.149452
GO:0010463	mesenchymal cell proliferation	2	7.14286	0.0596323	SOX9, MSX1	44	31.4237	1	0.19248	0.151151
GO:0045601	regulation of endothelial cell differentiation	2	7.14286	0.0596323	NOTCH1, JAG1	44	31.4237	1	0.19248	0.151151
GO:0051154	negative regulation of striated muscle cell differentiation	2	7.14286	0.0596323	NOTCH1, MSX1	44	31.4237	1	0.19248	0.151151
GO:0032965	regulation of collagen biosynthetic process	2	7.14286	0.0596323	NOTCH1, WNT4	44	31.4237	1	0.19248	0.151151
GO:0002347	response to tumor cell	2	7.14286	0.060947	NOTCH2, NOTCH1	45	30.7254	1	0.196245	0.154108
GO:0042491	auditory receptor cell differentiation	2	7.14286	0.060947	NOTCH1, JAG1	45	30.7254	1	0.196245	0.154108
GO:0097720	calcineurin-mediated signaling	2	7.14286	0.0622599	PPP3CA, NFATC1	46	30.0575	1	0.199744	0.156856
GO:0035272	exocrine system development	2	7.14286	0.0622599	PAX6, SOX9	46	30.0575	1	0.199744	0.156856
GO:0021517	ventral spinal cord development	2	7.14286	0.063571	PTCH1, PAX6	47	29.4179	1	0.202723	0.159195
GO:0031018	endocrine pancreas development	2	7.14286	0.063571	PAX6, SOX9	47	29.4179	1	0.202723	0.159195
GO:0010837	regulation of keratinocyte proliferation	2	7.14286	0.063571	NOTCH2, PTCH1	47	29.4179	1	0.202723	0.159195
GO:0060443	mammary gland morphogenesis	2	7.14286	0.063571	PTCH1, WNT4	47	29.4179	1	0.202723	0.159195
GO:0044246	regulation of multicellular organismal metabolic process	2	7.14286	0.0648804	NOTCH1, WNT4	48	28.8051	1	0.205908	0.161696
GO:0010712	regulation of collagen metabolic process	2	7.14286	0.0648804	NOTCH1, WNT4	48	28.8051	1	0.205908	0.161696
GO:0043616	keratinocyte proliferation	2	7.14286	0.0674938	NOTCH2, PTCH1	50	27.6529	1	0.213435	0.167607
GO:0021515	cell differentiation in spinal cord	2	7.14286	0.0687978	NOTCH1, PTCH1	51	27.1106	1	0.217299	0.170642
GO:0032964	collagen biosynthetic process	2	7.14286	0.0714007	NOTCH1, WNT4	53	26.0876	1	0.224717	0.176467
GO:0045776	negative regulation of blood pressure	2	7.14286	0.0714007	VEGFC, NOS1	53	26.0876	1	0.224717	0.176467
GO:0035315	hair cell differentiation	2	7.14286	0.0726995	NOTCH1, JAG1	54	25.6045	1	0.228533	0.179463
GO:0048016	inositol phosphate-mediated signaling	2	7.14286	0.0739966	PPP3CA, NFATC1	55	25.139	1	0.231239	0.181588
GO:0032330	regulation of chondrocyte differentiation	2	7.14286	0.0739966	SOX9, AXIN2	55	25.139	1	0.231239	0.181588
GO:0014009	glial cell proliferation	2	7.14286	0.0739966	NOTCH1, VEGFC	55	25.139	1	0.231239	0.181588
GO:2000677	regulation of transcription regulatory region DNA binding	2	7.14286	0.0739966	PAX6, MSX1	55	25.139	1	0.231239	0.181588
GO:0010718	positive regulation of epithelial to mesenchymal transition	2	7.14286	0.0739966	SNAI1, AXIN2	55	25.139	1	0.231239	0.181588
GO:0003229	ventricular cardiac muscle tissue development	2	7.14286	0.0752919	NOTCH1, TBX5	56	24.6901	1	0.234734	0.184332
GO:0060042	retina morphogenesis in camera-type eye	2	7.14286	0.0778773	NOTCH1, SOX9	58	23.8387	1	0.242509	0.190438
GO:0060350	endochondral bone morphogenesis	2	7.14286	0.0804557	SOX9, AXIN2	60	23.044	1	0.249658	0.196052
GO:0002763	positive regulation of myeloid leukocyte differentiation	2	7.14286	0.0804557	NOTCH2, PPP3CA	60	23.044	1	0.249658	0.196052
GO:1905207	regulation of cardiocyte differentiation	2	7.14286	0.0817423	GATA4, TBX5	61	22.6663	1	0.252762	0.19849
GO:0035904	aorta development	2	7.14286	0.0817423	NOTCH1, JAG1	61	22.6663	1	0.252762	0.19849
GO:0045599	negative regulation of fat cell differentiation	2	7.14286	0.0830272	JAG1, AXIN1	62	22.3007	1	0.256436	0.201375
GO:0042733	embryonic digit morphogenesis	2	7.14286	0.0843103	NOTCH1, MSX1	63	21.9467	1	0.260096	0.204249
GO:0051055	negative regulation of lipid biosynthetic process	2	7.14286	0.0855917	SNAI1, WNT4	64	21.6038	1	0.263742	0.207112
GO:0050918	positive chemotaxis	2	7.14286	0.0868714	VEGFB, VEGFC	65	21.2714	1	0.267064	0.209721
GO:0046579	positive regulation of Ras protein signal transduction	2	7.14286	0.0881494	NOTCH2, NOTCH1	66	20.9491	1	0.270366	0.212314
GO:0010812	negative regulation of cell-substrate adhesion	2	7.14286	0.0881494	NOTCH1, JAG1	66	20.9491	1	0.270366	0.212314
GO:0051445	regulation of meiotic cell cycle	2	7.14286	0.0894256	MSX1, WNT4	67	20.6365	1	0.273647	0.21489
GO:0060113	inner ear receptor cell differentiation	2	7.14286	0.0907002	NOTCH1, JAG1	68	20.333	1	0.277227	0.217701
GO:2000242	negative regulation of reproductive process	2	7.14286	0.0945134	SNAI1, WNT4	71	19.4738	1	0.287886	0.226072
GO:0045670	regulation of osteoclast differentiation	2	7.14286	0.0945134	NOTCH2, PPP3CA	71	19.4738	1	0.287886	0.226072
GO:0042490	mechanoreceptor differentiation	2	7.14286	0.097047	NOTCH1, JAG1	73	18.9403	1	0.294587	0.231334
GO:0003407	neural retina development	2	7.14286	0.097047	NOTCH1, SOX9	73	18.9403	1	0.294587	0.231334
GO:0051057	positive regulation of small GTPase mediated signal transduction	2	7.14286	0.0983113	NOTCH2, NOTCH1	74	18.6844	1	0.297403	0.233545
GO:0030330	DNA damage response, signal transduction by p53 class mediator	2	7.14286	0.0983113	SNAI1, MSX1	74	18.6844	1	0.297403	0.233545
GO:0061035	regulation of cartilage development	2	7.14286	0.0995738	SOX9, AXIN2	75	18.4352	1	0.300278	0.235803
