# Supplementary material for: Capturing heart valve development with Gene Ontology
Source: Front Genet. 2023 Oct 17;14:1251902. doi: 10.3389/fgene.2023.1251902 (PMC10616796; doi:10.3389/fgene.2023.1251902)
Supplement: Supplementary file 3 [file Table4.XLSX]

## Sheet: filtered terms + Reactome
	Supplementary Table 3. Enrichment analysis of 28 genes with variants associated with BAV. A functional enrichment of the 28 genes with exonic variants associated with BAV identified by Bonachea et al. (2014)
	The functional enrichment was conducted using the DAVID enrichment tool [REF] on 15 April 2023
Table 2	GO Term ID	GO Term name	Reactome count	Reactome genes	Count		% of 28 genes	Fold Enrichment	PValue	Genes	List Total	Pop Hits	Pop Total	Fold Enrichment	Bonferroni	Benjamini	FDR
Response	GO:0071773	cellular response to BMP stimulus			6		21.4286	21.9467	5.70636e-06	NOTCH2, NOTCH1, GATA5, GATA4, SOX9, MSX1	28	189	19357	21.9467	0.0150081	6.93663e-05	5.44722e-05
response	GO:0071345	cellular response to cytokine stimulus			5		17.8571	3.84923	0.0345212	NOTCH1, VEGFC, NFATC1, PAX6, SOX9	28	898	19357	3.84923	1	0.125317	0.098409
Response	GO:0071363	cellular response to growth factor stimulus			13		46.4286	12.0795	9.73635e-11	NOTCH2, FLT1, NOTCH1, AXIN1, VEGFB, VEGFC, GATA5, GATA4, NFATC1, SOX9, MSX1, NOS1, WNT4	28	744	19357	12.0795	2.58013e-07	6.14317e-09	4.82413e-09
Response	GO:0071560	cellular response to transforming growth factor beta stimulus			4		14.2857	9.94707	0.00664251	AXIN1, NFATC1, SOX9, WNT4	28	278	19357	9.94707	1	0.0325696	0.0255763
Response	GO:0035924	cellular response to vascular endothelial growth factor stimulus			4		14.2857	36.3853	0.000158968	FLT1, NOTCH1, VEGFB, VEGFC	28	76	19357	36.3853	0.343805	0.00131235	0.00103057
						NOTCH2, NOTCH3, FLT1, NOTCH1, PPP3CA, GLI1, SOX9, WNT4, JAG1, PTCH1, PTCH2, AXIN1, VEGFB, VEGFC, NFATC1, AXIN2, APC, SNAI1,
Table 2	GO Term ID	GO Term name	Reactome count	Reactome genes	GO Count			GO Genes			List Total	Pop Hits	Pop Total	Fold Enrichment	Bonferroni	Benjamini	FDR
signaling	GO:0023052	signaling	18	NOTCH2, NOTCH3, FLT1, NOTCH1, JAG1, PTCH1, PTCH2, AXIN1, VEGFB, VEGFC, NFATC1, AXIN2, GLI1, PPP3CA, APC, SNAI1, SOX9, WNT4	26	SLC35B2, GATA5, GATA4, MSX1, NOS1, PAX6, TBX5, MCTP2		NOTCH2, NOTCH3, FLT1, NOTCH1, GATA5, GATA4, GLI1, PPP3CA, SOX9, MSX1, NOS1, WNT4, JAG1, PTCH1, PTCH2, AXIN1, VEGFB, VEGFC, PAX6, NFATC1, AXIN2, TBX5, APC, SNAI1, MCTP2			28	6757	19357	2.66011	1.49584e-06	2.93303e-08	2.30326e-08
WNT Signaling	GO:0016055	Wnt signaling pathway	7	PPP3CA, APC, AXIN1, NFATC1, SOX9, AXIN2, WNT4	8	GLI1, NOTCH1,		APC, AXIN1, NFATC1, SOX9, AXIN2, WNT4			28	486	19357	11.3798	0.00912562	4.58375e-05	3.59954e-05
NOTCH Signaling	GO:0007219	Notch signaling pathway	4	NOTCH2, NOTCH3, NOTCH1, JAG1	7	SNAI1, GATA5, SOX9		NOTCH2, NOTCH3, NOTCH1, JAG1, SNAI1, GATA5, SOX9			28	179	19357	27.0349	0.000383751	3.28055e-06	2.57616e-06
BMP signaling	GO:0030509	BMP signaling pathway			4			NOTCH2, NOTCH1, GATA4, MSX1			28	178	19357	15.5353	0.993544	0.0114238	0.00897091
calcium signaling	GO:0019722	calcium-mediated signaling			4			PPP3CA, NFATC1, NOS1, MCTP2			28	215	19357	12.8618	0.999819	0.0178446	0.014013
smoothened signaling	GO:0007224	smoothened signaling pathway			4			PTCH1, PTCH2, PAX6, GLI1			28	135	19357	20.4836	0.897287	0.00571116	0.00448488
VEGF signaling	GO:0038084	vascular endothelial growth factor signaling pathway	3	FLT1, VEGFB, VEGFC	3			FLT1, VEGFB, VEGFC			28	47	19357	44.1269	0.994307	0.0116558	0.00915308
calcineurin signaling	GO:0033173	calcineurin-NFAT signaling cascade	2	PPP3CA, NFATC1	2			PPP3CA, NFATC1			28	43	19357	32.1545	1	0.190317	0.149452
inositol signaling	GO:0048016	inositol phosphate-mediated signaling			2			PPP3CA, NFATC1			28	55	19357	25.139	1	0.231239	0.181588
Table 2	GO Term ID	GO Term name			Count		% of 28 genes	Fold Enrichment	PValue	Genes	List Total	Pop Hits	Pop Total	Fold Enrichment	Bonferroni	Benjamini	FDR
Valve	GO:0003176	aortic valve development			8		28.5714	128.618	1.37269e-13	NOTCH1, JAG1, SNAI1, GATA5, GATA4, NFATC1, SOX9, AXIN2	28	43	19357	128.618	3.63642e-10	2.42509e-11	1.90438e-11
valve	GO:0003171	atrioventricular valve development			4		14.2857	98.7602	7.74594e-06	NOTCH1, GATA4, AXIN2, TBX5	28	28	19357	98.7602	0.0203176	9.24628e-05	7.26095e-05
Valve	GO:0003197	endocardial cushion development			9		32.1429	119.652	3.27753e-15	NOTCH1, JAG1, APC, SNAI1, GATA5, GATA4, SOX9, MSX1, TBX5	28	52	19357	119.652	8.82627e-12	1.24078e-12	9.74362e-13
Valve	GO:0003170	heart valve development			11		39.2857	104.172	2.44215e-18	NOTCH2, NOTCH1, JAG1, APC, SNAI1, GATA5, GATA4, NFATC1, SOX9, AXIN2, TBX5	28	73	19357	104.172	6.47169e-15	6.47169e-15	5.08211e-15
Valve	GO:0003174	mitral valve development			2		7.14286	115.22	0.016615	NOTCH1, AXIN2	28	12	19357	115.22	1	0.0688819	0.0540918
valve	GO:0003177	pulmonary valve development			4		14.2857	120.23	4.20696e-06	NOTCH2, NOTCH1, JAG1, NFATC1	28	23	19357	120.23	0.0110866	5.38572e-05	4.22932e-05
Valve	GO:1905314	semi-lunar valve development			9		32.1429	132.381	1.37631e-15	NOTCH2, NOTCH1, JAG1, SNAI1, GATA5, GATA4, NFATC1, SOX9, AXIN2	28	47	19357	132.381	3.53051e-12	6.07872e-13	4.77352e-13
Regulation terms not required
Response	GO:0090287	regulation of cellular response to growth factor stimulus			8		28.5714	15.2778	4.85707e-07	NOTCH2, NOTCH1, AXIN1, VEGFB, VEGFC, GATA4, MSX1, WNT4	28	362	19357	15.2778	0.0012863	8.75594e-06	6.87589e-06
NOTCH Signaling	GO:0045747	positive regulation of Notch signaling pathway			3		10.7143	43.2076	0.00203146	NOTCH1, JAG1, GATA5	28	48	19357	43.2076	0.995433	0.0120434	0.00945745
NOTCH Signaling	GO:0008593	regulation of Notch signaling pathway			3		10.7143	21.1629	0.00820076	NOTCH1, JAG1, GATA5	28	98	19357	21.1629	1	0.038738	0.0304203
VEGF signaling	GO:0030947	regulation of vascular endothelial growth factor receptor signaling pathway			2		7.14286	37.3687	0.05038	VEGFB, VEGFC	28	37	19357	37.3687	1	0.169856	0.133385
smoothened signaling	GO:0008589	regulation of smoothened signaling pathway			3		10.7143	23.044	0.00695765	PTCH1, PTCH2, GLI1	28	90	19357	23.044	1	0.0336456	0.0264213
smoothened signaling	GO:0045879	negative regulation of smoothened signaling pathway			3		10.7143	57.6101	0.00114635	PTCH1, PTCH2, GLI1	28	36	19357	57.6101	0.952145	0.00730248	0.00573452
WNT Signaling	GO:0090090	negative regulation of canonical Wnt signaling pathway			6		21.4286	24.1159	3.60081e-06	NOTCH1, APC, AXIN1, SOX9, AXIN2, GLI1	28	172	19357	24.1159	0.00949679	4.71998e-05	3.70652e-05
WNT Signaling	GO:0030178	negative regulation of Wnt signaling pathway			7		25	23.4915	3.31796e-07	NOTCH1, APC, AXIN1, NFATC1, SOX9, AXIN2, GLI1	28	206	19357	23.4915	0.000878874	6.23589e-06	4.89693e-06
WNT signaling	GO:0060828	regulation of canonical Wnt signaling pathway			6		21.4286	14.1086	4.79419e-05	NOTCH1, APC, AXIN1, SOX9, AXIN2, GLI1	28	294	19357	14.1086	0.11931	0.00043809	0.000344024
WNT Signaling	GO:0030111	regulation of Wnt signaling pathway			7		25	12.9047	1.0654e-05	NOTCH1, APC, AXIN1, NFATC1, SOX9, AXIN2, GLI1	28	375	19357	12.9047	0.0278385	0.000121695	9.55649e-05
signaling	GO:0023051	regulation of signaling			24		85.7143	4.48182	2.22589e-13	NOTCH2, SLC35B2, FLT1, NOTCH1, JAG1, PTCH1, PTCH2, AXIN1, VEGFB, VEGFC, GATA5, GATA4, NFATC1, AXIN2, GLI1, TBX5, PPP3CA, APC, SNAI1, SOX9, MSX1, NOS1, MCTP2, WNT4	28	3702	19357	4.48182	5.89889e-10	3.27701e-11	2.57338e-11
BMP signaling	GO:0030513	positive regulation of BMP signaling pathway			4		14.2857	65.8401	2.67928e-05	NOTCH2, NOTCH1, GATA4, MSX1	28	42	19357	65.8401	0.0685399	0.000269966	0.000212
BMP signaling	GO:0030510	regulation of BMP signaling pathway			4		14.2857	22.6663	0.000639704	NOTCH2, NOTCH1, GATA4, MSX1	28	122	19357	22.6663	0.81654	0.00443774	0.00348488
child or parent term not required
calcineurin signaling	GO:0097720	calcineurin-mediated signaling			2		7.14286	30.0575	0.0622599	PPP3CA, NFATC1	28	46	19357	30.0575	1	0.199744	0.156856
VEGF signaling	GO:0048010	vascular endothelial growth factor receptor signaling pathway			3		10.7143	34.5661	0.00315501	FLT1, VEGFB, VEGFC	28	60	19357	34.5661	0.999769	0.0174183	0.0136783
WNT Signaling	GO:0060070	canonical Wnt signaling pathway			7		25	14.4455	5.59509e-06	NOTCH1, APC, AXIN1, SOX9, AXIN2, GLI1, WNT4	28	335	19357	14.4455	0.0147177	6.86435e-05	5.39046e-05

## Sheet: Supplementary Table 2 (3)
Supplementary Table 2. Heart valve relevant annotations to human proteins. This data was downloaded from QuickGO using the SLIM terms: 'aortic valve development', 'endocardial cushion development' and 'heart valve development' and includes all child terms and IEA annotations. The proteins annotated with the term 'aortic valve development', are included within and 'heart valve development' list of…
Signaling pathway or other roles	HGNC symbol	Number of annotations associated with each protein and the SLIM GO term			total number of annotations
		aortic valve development	endocardial cushion development	heart valve development
BMP and TGFB	ACVR1		10	4	14	#REF!
BMP and TGFB	ACVRL1		3		3	#REF!
BMP and TGFB	ADAMTS5	2	2	4	6	#REF!
BMP and TGFB	ADAMTS9			1	1	#REF!
WNT	APC		1	1	2	#REF!
APELIN	APLNR		2	2	4	#REF!
WNT	AXIN2	2		4	4	#REF!
BMP and TGFB	BMP2	3	7	6	13	#REF!
BMP and TGFB	BMP4	3	5	6	11	#REF!
BMP and TGFB	BMP5		3		3	#REF!
BMP and TGFB	BMP7		3		3	#REF!
BMP and TGFB	BMPR1A		5	6	11	#REF!
BMP and TGFB	BMPR2	2	2	11	13	#REF!
Structural	CCN1			1	1	#REF!
Structural	CDH11	1		1	1	#REF!
BMP and TGFB	CITED2		2		2	#REF!
Smoothened	CPLANE2		1		1	#REF!
Calcium	CRELD1		1		1	#REF!
Structural	CCN1			1	1	#REF!
Structural	DCHS1		1	2	3	#REF!
NOTCH	DLL4	1		1	1	#REF!
Ephrin	EFNA1	2		6	6	#REF!
Structural	ELN	2		2	2	#REF!
Structural	EMILIN1	2		2	2	#REF!
BMP and TGFB	ENG		12		12	#REF!
Neuregulin	ERBB3		1		1	#REF!
FGF	FGF8		2		2	#REF!
FGF	FGFRL1			1	1	#REF!
BMP and TGFB	FOXF1		1		1	#REF!
BMP and TGFB	GATA3	2		2	2	#REF!
BMP and TGFB	GATA4	1	2	2	4	#REF!
BMP and TGFB	GATA5	4	2	4	6	#REF!
Gap junction	GJA5			2	2	#REF!
WNT	GSK3B			1	1	#REF!
Retinol	HECTD1			2	2	#REF!
NOTCH	HEY1	1	1	3	4	#REF!
NOTCH	HEY2	3	1	1	11	#REF!
NOTCH	HEYL	1	5	5	10	#REF!
BMP and TGFB	ISL1		2		2	#REF!
NOTCH	JAG1	1	2	3	5	#REF!
RNA binding	MATR3			2	2	#REF!
NOTCH	MDM2		1	2	3	#REF!
TP53	MDM4		1	2	3	#REF!
BMP and TGFB	MEF2C			1	1	#REF!
BMP and TGFB	MSX1		1		1	#REF!
BMP and TGFB	MSX2		1		1	#REF!
MTOR	MTOR			1	1	#REF!
EGFR (lysosome)	NAGLU			2	2	#REF!
Calcium	NFATC1	1		2	2	#REF!
WNT	NKX2-5	1		1	1	#REF!
BMP and TGFB	NOG		4		4	#REF!
NOTCH	NOS3	4	2	6	8	#REF!
NOTCH	NOTCH1	7	8	18	26	#REF!
NOTCH	NOTCH2			1	1	#REF!
Natriuretic peptide	NPPA	1		1	1	#REF!
WNT	OLFM1			1	1	#REF!
Natriuretic peptide	PDE2A			1	1	#REF!
VEGF	PRDM1			1	1	#REF!
Smoothened	RB1	3		3	3	#REF!
BMP and TGFB	RBM24		2		2	#REF!
NOTCH	RBPJ	2	2	4	6	#REF!
WNT	RHOA	1		1	1	#REF!
SLIT/ROBO	ROBO1	1	1	2	3	#REF!
SLIT/ROBO	ROBO2	1	1	2	3	#REF!
WNT	ROCK1	1		1	1	#REF!
WNT	ROCK2	1		1	1	#REF!
BMP and TGFB	SCX			4	4	#REF!
Smoothened	SHOX2			3	3	#REF!
SLIT/ROBO	SLIT2	1		2	2	#REF!
SLIT/ROBO	SLIT3	2		4	4	#REF!
BMP and TGFB	SMAD2	3	3	6	9	#REF!
BMP and TGFB	SMAD4		2	6	8	#REF!
BMP and TGFB	SMAD6	1		6	6	#REF!
NOTCH	SNAI1	1	3	1	4	#REF!
NOTCH	SNAI2	1	6	1	7	#REF!
BMP and TGFB	SOX4			2	2	#REF!
BMP and TGFB	SOX9	1	2	6	8	#REF!
Retinol	STRA6			1	1	#REF!
BMP and TGFB	TBX2		4		4	#REF!
BMP and TGFB	TBX20	3	5	9	14	#REF!
BMP and TGFB	TBX3		1		1	#REF!
Natriuretic peptide	TBX5		1	1	2	#REF!
BMP and TGFB	TGFB1	2	1	4	5	#REF!
BMP and TGFB	TGFB2		5	3	8	#REF!
BMP and TGFB	TGFB3		1		1	#REF!
BMP and TGFB	TGFBR1		3		3	#REF!
BMP and TGFB	TGFBR2	1	11	7	18	#REF!
TIE	TIE1	2		2	2	#REF!
BMP and TGFB	TMEM100		2		2	#REF!
TNF	TNFRSF1A	2		4	4	#REF!
TNF	TNFRSF1B	2		4	4	#REF!
SLIT/ROBO	TWIST1	2	1	6	7	#REF!
WNT	ZBTB14			1	1	#REF!
BMP and TGFB	ZFPM1			6	6	#REF!
Total number of proteins		43	53	74	94
Total number of annotations		81	154	232	396

## Sheet: Supplemental Table S4
Supplemental Table S4. List of 100 articles curated during the heart valve development project
REFERENCE
PMID:10079236
PMID:10655064
PMID:10821808
PMID:11390347
PMID:11854453
PMID:12058348
PMID:12372254
PMID:12441304
PMID:12730124
PMID:12941632
PMID:14534590
PMID:14701881
PMID:15042700
PMID:15070745
PMID:15073157
PMID:15363409
PMID:15459098
PMID:15466160
PMID:15466485
PMID:15475956
PMID:15901664
PMID:16025100
PMID:16037571
PMID:16140292
PMID:16730346
PMID:16773578
PMID:17050629
PMID:17218603
PMID:17234970
PMID:17259303
PMID:17286298
PMID:17303760
PMID:17507406
PMID:17628518
PMID:17662764
PMID:17704211
PMID:18093989
PMID:18371931
PMID:18593716
PMID:18663143
PMID:18718461
PMID:18924235
PMID:19161227
PMID:19166829
PMID:19409885
PMID:19506109
PMID:19509466
PMID:19609448
PMID:19703439
PMID:19944400
PMID:19944405
PMID:20007846
PMID:20096780
PMID:20101701
PMID:20437614
PMID:20576933
PMID:20652948
PMID:20804746
PMID:20890042
PMID:20951801
PMID:21145505
PMID:21209331
PMID:21266778
PMID:21330551
PMID:21633169
PMID:21719175
PMID:21983003
PMID:22110751
PMID:22130515
PMID:22199024
PMID:22275001
PMID:22300732
PMID:22581229
PMID:22641149
PMID:22693285
PMID:22841628
PMID:23441172
PMID:23531444
PMID:23583836
PMID:23603510
PMID:23863481
PMID:24638895
PMID:25056700
PMID:25281747
PMID:25691540
PMID:26053665
PMID:26188246
PMID:26491108
PMID:26634652
PMID:26786210
PMID:27107132
PMID:28069701
PMID:29304157
PMID:29325903
PMID:31319059
PMID:8009224
PMID:8132745
PMID:9207787
PMID:9217007
PMID:9354794
