# Supplementary material for: Capturing heart valve development with Gene Ontology
Source: Front Genet. 2023 Oct 17;14:1251902. doi: 10.3389/fgene.2023.1251902 (PMC10616796; doi:10.3389/fgene.2023.1251902)
Supplement: Supplementary file 4 [file Table1.XLSX]

## Sheet: Sheet1
Supplemental Table S1. List of priority heart development proteins. The primary source of the prioritised proteins was obtained from Bonachea et al. (2014). This article provided a list of 99 candidate BAV associated genes to use in a targeted capture strategy to identify BAV associated genes by NGS (identified in the source column as 'Bonachea'). Using this information and a review of the litera…
UniProt ID	HGNC Symbol	HGNC Name	Source	Exonic variant
P62736	ACTA2	actin alpha 2, smooth muscle	Bonachea
Q04771	ACVR1	activin A receptor type 1	Bonachea
P37023	ACVRL1	activin A receptor like type 1	Literature review
Q9UNA0	ADAMTS5	ADAM metallopeptidase with thrombospondin type 1 motif 5	Literature review
Q9P2N4	ADAMTS9	ADAM metallopeptidase with thrombospondin type 1 motif 9	Literature review
P25054	APC	APC regulator of WNT signaling pathway	Bonachea	Variant
P35414	APLNR	apelin receptor	Literature review
P78540	ARG2	arginase 2	Bonachea
O15169	AXIN1	axin 1	Bonachea	Variant
Q9Y2T1	AXIN2	axin 2	Bonachea	Variant
O94766	B3GAT3	beta-1,3-glucuronyltransferase 3	Bonachea
P02818	BGLAP	bone gamma-carboxyglutamate protein	Bonachea
P12643	BMP2	bone morphogenetic protein 2	Bonachea
P12644	BMP4	bone morphogenetic protein 4	Bonachea
P22003	BMP5	bone morphogenetic protein 5	Literature review
P18075	BMP7	bone morphogenetic protein 7	Literature review
P36894	BMPR1A	bone morphogenetic protein receptor type 1A	Bonachea
O00238	BMPR1B	bone morphogenetic protein receptor type 1B	Bonachea
Q13873	BMPR2	bone morphogenetic protein receptor type 2	Bonachea
Q14012	CAMK1	calcium/calmodulin dependent protein kinase I	Bonachea
Q03135	CAV1	caveolin 1	Bonachea
P55287	CDH11	cadherin 11	Literature review
P33151	CDH5	cadherin 5	Bonachea
Q96HD1	CRELD1	cysteine rich with EGF like domains 1	Literature review
O94907	DKK1	dickkopf WNT signaling pathway inhibitor 1	Literature review
P78352	DLG4	discs large MAGUK scaffold protein 4	Bonachea
O00548	DLL1	delta like canonical Notch ligand 1	Bonachea
Q9NYJ7	DLL3	delta like canonical Notch ligand 3	Bonachea
Q9NR61	DLL4	delta like canonical Notch ligand 4	Bonachea
P15502	ELN	elastin	Literature review
Q9Y6C2	EMILIN1	elastin microfibril interfacer 1	Literature review
P17813	ENG	endoglin	Bonachea
P09038	FGF2	fibroblast growth factor 2	Bonachea
P55075	FGF8	fibroblast growth factor 8	Bonachea
P17948	FLT1	fms related receptor tyrosine kinase 1	Bonachea	Variant
P43694	GATA4	GATA binding protein 4	Bonachea	Variant
Q9BWX5	GATA5	GATA binding protein 5	Bonachea	Variant
Q92908	GATA6	GATA binding protein 6	Bonachea
P36382	GJA5	gap junction protein alpha 5	Literature review
P08151	GLI1	GLI family zinc finger 1	Bonachea	Variant
P10070	GLI2	GLI family zinc finger 2	Bonachea
P10071	GLI3	GLI family zinc finger 3	Bonachea
O15399	GRIN2D	glutamate ionotropic receptor NMDA type subunit 2D	Bonachea
P49841	GSK3B	glycogen synthase kinase 3 beta	Literature review
Q02108	GUCY1A1	guanylate cyclase 1 soluble subunit alpha 1	Bonachea
Q02153	GUCY1B1	guanylate cyclase 1 soluble subunit beta 1	Bonachea
Q9ULT8	HECTD1	HECT domain E3 ubiquitin protein ligase 1	Literature review
Q9Y5J3	HEY1	hes related family bHLH transcription factor with YRPW motif 1	Bonachea
Q9UBP5	HEY2	hes related family bHLH transcription factor with YRPW motif 2	Bonachea
Q9NQ87	HEYL	hes related family bHLH transcription factor with YRPW motif like	Bonachea
P07900	HSP90AA1	heat shock protein 90 alpha family class A member 1	Bonachea
P08238	HSP90AB1	heat shock protein 90 alpha family class B member 1	Bonachea
P14625	HSP90B1	heat shock protein 90 beta family member 1	Bonachea
P61371	ISL1	ISL LIM homeobox 1	Literature review
P78504	JAG1	jagged canonical Notch ligand 1	Bonachea	Variant
Q9Y219	JAG2	jagged canonical Notch ligand 2	Bonachea
P63252	KCNJ2	potassium inwardly rectifying channel subfamily J member 2	Bonachea
Q9Y5W3	KLF2	KLF transcription factor 2	Bonachea
P43243	MATR3	matrin 3	Literature review
Q6DN12	MCTP2	multiple C2 and transmembrane domain containing 2	Bonachea	Variant
O15151	MDM4	MDM4 regulator of p53	Literature review
P08253	MMP2	matrix metallopeptidase 2	Bonachea
P28360	MSX1	msh homeobox 1	Bonachea	Variant
P35548	MSX2	msh homeobox 2	Bonachea
O95644	NFATC1	nuclear factor of activated T cells 1	Bonachea	Variant
P52952	NKX2-5	NK2 homeobox 5	Bonachea
Q13253	NOG	noggin	Literature review
P29475	NOS1	nitric oxide synthase 1	Bonachea	Variant
P35228	NOS2	nitric oxide synthase 2	Bonachea
P29474	NOS3	nitric oxide synthase 3	Bonachea
P46531	NOTCH1	notch receptor 1	Bonachea	Variant
Q04721	NOTCH2	notch receptor 2	Bonachea	Variant
Q9UM47	NOTCH3	notch receptor 3	Bonachea	Variant
Q99466	NOTCH4	notch receptor 4	Bonachea
P01160	NPPA	natriuretic peptide A	Literature review
P26367	PAX6	paired box 6	Bonachea	Variant
O00408	PDE2A	phosphodiesterase 2A	Literature review
Q07326	PIGF	phosphatidylinositol glycan anchor biosynthesis class F	Bonachea	Variant
O75051	PLXNA2	plexin A2	Bonachea
P37231	PPARG	peroxisome proliferator activated receptor gamma	Bonachea
Q08209	PPP3CA	protein phosphatase 3 catalytic subunit alpha	Bonachea	Variant
P31321	PRKAR1B	protein kinase cAMP-dependent type I regulatory subunit beta	Bonachea
P17252	PRKCA	protein kinase C alpha	Bonachea
P49768	PSEN1	presenilin 1	Bonachea
P49810	PSEN2	presenilin 2	Bonachea
Q13635	PTCH1	patched 1	Bonachea	Variant
Q9Y6C5	PTCH2	patched 2	Bonachea	Variant
P10276	RARA	retinoic acid receptor alpha	Bonachea
P10826	RARB	retinoic acid receptor beta	Bonachea
P13631	RARG	retinoic acid receptor gamma	Bonachea
P06400	RB1	RB transcriptional corepressor 1	Literature review
Q06330	RBPJ	recombination signal binding protein for immunoglobulin kappa J region	Literature review
P61586	RHOA	ras homolog family member A	Literature review
Q9Y6N7	ROBO1	roundabout guidance receptor 1	Literature review
Q9HCK4	ROBO2	roundabout guidance receptor 2	Literature review
Q13464	ROCK1	Rho associated coiled-coil containing protein kinase 1	Literature review
O75116	ROCK2	Rho associated coiled-coil containing protein kinase 2	Literature review
Q13950	RUNX2	RUNX family transcription factor 2	Bonachea
P19793	RXRA	retinoid X receptor alpha	Bonachea
P28702	RXRB	retinoid X receptor beta	Bonachea
P48443	RXRG	retinoid X receptor gamma	Bonachea
P51172	SCNN1D	sodium channel epithelial 1 subunit delta	Bonachea
Q99985	SEMA3C	semaphorin 3C	Bonachea
Q15465	SHH	sonic hedgehog signaling molecule	Bonachea
O60902	SHOX2	short stature homeobox 2	Literature review
Q8TB61	SLC35B2	solute carrier family 35 member B2	Bonachea	Variant
O94813	SLIT2	slit guidance ligand 2	Literature review
O75094	SLIT3	slit guidance ligand 3	Literature review
Q15796	SMAD2	SMAD family member 2	Literature review
Q13485	SMAD4	SMAD family member 4	Literature review
O43541	SMAD6	SMAD family member 6	Literature review
Q99835	SMO	smoothened, frizzled class receptor	Bonachea
O95863	SNAI1	snail family transcriptional repressor 1	Bonachea	Variant
O43623	SNAI2	snail family transcriptional repressor 2	Bonachea
Q3KNW1	SNAI3	snail family transcriptional repressor 3	Bonachea
P48436	SOX9	SRY-box transcription factor 9	Bonachea	Variant
O43435	TBX1	T-box transcription factor 1	Bonachea
Q13207	TBX2	T-box transcription factor 2	Bonachea
Q9UMR3	TBX20	T-box transcription factor 20	Bonachea
O15119	TBX3	T-box transcription factor 3	Literature review
Q99593	TBX5	T-box transcription factor 5	Bonachea	Variant
P01137	TGFB1	transforming growth factor beta 1	Bonachea
P61812	TGFB2	transforming growth factor beta 2	Literature review
P10600	TGFB3	transforming growth factor beta 3	Literature review
P36897	TGFBR1	transforming growth factor beta receptor 1	Bonachea
P37173	TGFBR2	transforming growth factor beta receptor 2	Bonachea
P35590	TIE1	tyrosine kinase with immunoglobulin like and EGF like domains 1	Literature review
P19438	TNFRSF1A	TNF receptor superfamily member 1A	Literature review
P20333	TNFRSF1B	TNF receptor superfamily member 1B	Literature review
Q15672	TWIST1	twist family bHLH transcription factor 1	Bonachea
Q92890	UFD1	ubiquitin recognition factor in ER associated degradation 1	Bonachea
P15692	VEGFA	vascular endothelial growth factor A	Bonachea
P49765	VEGFB	vascular endothelial growth factor B	Bonachea	Variant
P49767	VEGFC	vascular endothelial growth factor C	Bonachea	Variant
P09544	WNT2	Wnt family member 2	Bonachea
P56705	WNT4	Wnt family member 4	Bonachea	Variant
P19544	WT1	WT1 transcription factor	Bonachea
Q9UL36	ZNF236	zinc finger protein 236	Bonachea	Variant
