# Supplementary material for: Capturing heart valve development with Gene Ontology
Source: Front Genet. 2023 Oct 17;14:1251902. doi: 10.3389/fgene.2023.1251902 (PMC10616796; doi:10.3389/fgene.2023.1251902)
Supplement: Supplementary file 5 [file Table5.XLSX]

## Sheet: filtered terms + Reactome
	Supplementary Table 3. Enrichment analysis of 28 genes with variants associated with BAV. A functional enrichment of the 28 genes with exonic variants associated with BAV identified by Bonachea et al. (2014)
	The functional enrichment was conducted using the DAVID enrichment tool [REF] on 15 April 2023
Table 2	GO Term ID	GO Term name	Reactome count	Reactome genes	Count		% of 28 genes	Fold Enrichment	PValue	Genes	List Total	Pop Hits	Pop Total	Fold Enrichment	Bonferroni	Benjamini	FDR
Response	GO:0071773	cellular response to BMP stimulus			6		21.4286	21.9467	5.70636e-06	NOTCH2, NOTCH1, GATA5, GATA4, SOX9, MSX1	28	189	19357	21.9467	0.0150081	6.93663e-05	5.44722e-05
response	GO:0071345	cellular response to cytokine stimulus			5		17.8571	3.84923	0.0345212	NOTCH1, VEGFC, NFATC1, PAX6, SOX9	28	898	19357	3.84923	1	0.125317	0.098409
Response	GO:0071363	cellular response to growth factor stimulus			13		46.4286	12.0795	9.73635e-11	NOTCH2, FLT1, NOTCH1, AXIN1, VEGFB, VEGFC, GATA5, GATA4, NFATC1, SOX9, MSX1, NOS1, WNT4	28	744	19357	12.0795	2.58013e-07	6.14317e-09	4.82413e-09
Response	GO:0071560	cellular response to transforming growth factor beta stimulus			4		14.2857	9.94707	0.00664251	AXIN1, NFATC1, SOX9, WNT4	28	278	19357	9.94707	1	0.0325696	0.0255763
Response	GO:0035924	cellular response to vascular endothelial growth factor stimulus			4		14.2857	36.3853	0.000158968	FLT1, NOTCH1, VEGFB, VEGFC	28	76	19357	36.3853	0.343805	0.00131235	0.00103057
						NOTCH2, NOTCH3, FLT1, NOTCH1, PPP3CA, GLI1, SOX9, WNT4, JAG1, PTCH1, PTCH2, AXIN1, VEGFB, VEGFC, NFATC1, AXIN2, APC, SNAI1,
Table 2	GO Term ID	GO Term name	Reactome count	Reactome genes	GO Count			GO Genes			List Total	Pop Hits	Pop Total	Fold Enrichment	Bonferroni	Benjamini	FDR
signaling	GO:0023052	signaling	18	NOTCH2, NOTCH3, FLT1, NOTCH1, JAG1, PTCH1, PTCH2, AXIN1, VEGFB, VEGFC, NFATC1, AXIN2, GLI1, PPP3CA, APC, SNAI1, SOX9, WNT4	26	SLC35B2, GATA5, GATA4, MSX1, NOS1, PAX6, TBX5, MCTP2		NOTCH2, NOTCH3, FLT1, NOTCH1, GATA5, GATA4, GLI1, PPP3CA, SOX9, MSX1, NOS1, WNT4, JAG1, PTCH1, PTCH2, AXIN1, VEGFB, VEGFC, PAX6, NFATC1, AXIN2, TBX5, APC, SNAI1, MCTP2			28	6757	19357	2.66011	1.49584e-06	2.93303e-08	2.30326e-08
WNT Signaling	GO:0016055	Wnt signaling pathway	7	PPP3CA, APC, AXIN1, NFATC1, SOX9, AXIN2, WNT4	8	GLI1, NOTCH1,		APC, AXIN1, NFATC1, SOX9, AXIN2, WNT4			28	486	19357	11.3798	0.00912562	4.58375e-05	3.59954e-05
NOTCH Signaling	GO:0007219	Notch signaling pathway	4	NOTCH2, NOTCH3, NOTCH1, JAG1	7	SNAI1, GATA5, SOX9		NOTCH2, NOTCH3, NOTCH1, JAG1, SNAI1, GATA5, SOX9			28	179	19357	27.0349	0.000383751	3.28055e-06	2.57616e-06
BMP signaling	GO:0030509	BMP signaling pathway			4			NOTCH2, NOTCH1, GATA4, MSX1			28	178	19357	15.5353	0.993544	0.0114238	0.00897091
calcium signaling	GO:0019722	calcium-mediated signaling			4			PPP3CA, NFATC1, NOS1, MCTP2			28	215	19357	12.8618	0.999819	0.0178446	0.014013
smoothened signaling	GO:0007224	smoothened signaling pathway			4			PTCH1, PTCH2, PAX6, GLI1			28	135	19357	20.4836	0.897287	0.00571116	0.00448488
VEGF signaling	GO:0038084	vascular endothelial growth factor signaling pathway	3	FLT1, VEGFB, VEGFC	3			FLT1, VEGFB, VEGFC			28	47	19357	44.1269	0.994307	0.0116558	0.00915308
calcineurin signaling	GO:0033173	calcineurin-NFAT signaling cascade	2	PPP3CA, NFATC1	2			PPP3CA, NFATC1			28	43	19357	32.1545	1	0.190317	0.149452
inositol signaling	GO:0048016	inositol phosphate-mediated signaling			2			PPP3CA, NFATC1			28	55	19357	25.139	1	0.231239	0.181588
Table 2	GO Term ID	GO Term name			Count		% of 28 genes	Fold Enrichment	PValue	Genes	List Total	Pop Hits	Pop Total	Fold Enrichment	Bonferroni	Benjamini	FDR
Valve	GO:0003176	aortic valve development			8		28.5714	128.618	1.37269e-13	NOTCH1, JAG1, SNAI1, GATA5, GATA4, NFATC1, SOX9, AXIN2	28	43	19357	128.618	3.63642e-10	2.42509e-11	1.90438e-11
valve	GO:0003171	atrioventricular valve development			4		14.2857	98.7602	7.74594e-06	NOTCH1, GATA4, AXIN2, TBX5	28	28	19357	98.7602	0.0203176	9.24628e-05	7.26095e-05
Valve	GO:0003197	endocardial cushion development			9		32.1429	119.652	3.27753e-15	NOTCH1, JAG1, APC, SNAI1, GATA5, GATA4, SOX9, MSX1, TBX5	28	52	19357	119.652	8.82627e-12	1.24078e-12	9.74362e-13
Valve	GO:0003170	heart valve development			11		39.2857	104.172	2.44215e-18	NOTCH2, NOTCH1, JAG1, APC, SNAI1, GATA5, GATA4, NFATC1, SOX9, AXIN2, TBX5	28	73	19357	104.172	6.47169e-15	6.47169e-15	5.08211e-15
Valve	GO:0003174	mitral valve development			2		7.14286	115.22	0.016615	NOTCH1, AXIN2	28	12	19357	115.22	1	0.0688819	0.0540918
valve	GO:0003177	pulmonary valve development			4		14.2857	120.23	4.20696e-06	NOTCH2, NOTCH1, JAG1, NFATC1	28	23	19357	120.23	0.0110866	5.38572e-05	4.22932e-05
Valve	GO:1905314	semi-lunar valve development			9		32.1429	132.381	1.37631e-15	NOTCH2, NOTCH1, JAG1, SNAI1, GATA5, GATA4, NFATC1, SOX9, AXIN2	28	47	19357	132.381	3.53051e-12	6.07872e-13	4.77352e-13
Regulation terms not required
Response	GO:0090287	regulation of cellular response to growth factor stimulus			8		28.5714	15.2778	4.85707e-07	NOTCH2, NOTCH1, AXIN1, VEGFB, VEGFC, GATA4, MSX1, WNT4	28	362	19357	15.2778	0.0012863	8.75594e-06	6.87589e-06
NOTCH Signaling	GO:0045747	positive regulation of Notch signaling pathway			3		10.7143	43.2076	0.00203146	NOTCH1, JAG1, GATA5	28	48	19357	43.2076	0.995433	0.0120434	0.00945745
NOTCH Signaling	GO:0008593	regulation of Notch signaling pathway			3		10.7143	21.1629	0.00820076	NOTCH1, JAG1, GATA5	28	98	19357	21.1629	1	0.038738	0.0304203
VEGF signaling	GO:0030947	regulation of vascular endothelial growth factor receptor signaling pathway			2		7.14286	37.3687	0.05038	VEGFB, VEGFC	28	37	19357	37.3687	1	0.169856	0.133385
smoothened signaling	GO:0008589	regulation of smoothened signaling pathway			3		10.7143	23.044	0.00695765	PTCH1, PTCH2, GLI1	28	90	19357	23.044	1	0.0336456	0.0264213
smoothened signaling	GO:0045879	negative regulation of smoothened signaling pathway			3		10.7143	57.6101	0.00114635	PTCH1, PTCH2, GLI1	28	36	19357	57.6101	0.952145	0.00730248	0.00573452
WNT Signaling	GO:0090090	negative regulation of canonical Wnt signaling pathway			6		21.4286	24.1159	3.60081e-06	NOTCH1, APC, AXIN1, SOX9, AXIN2, GLI1	28	172	19357	24.1159	0.00949679	4.71998e-05	3.70652e-05
WNT Signaling	GO:0030178	negative regulation of Wnt signaling pathway			7		25	23.4915	3.31796e-07	NOTCH1, APC, AXIN1, NFATC1, SOX9, AXIN2, GLI1	28	206	19357	23.4915	0.000878874	6.23589e-06	4.89693e-06
WNT signaling	GO:0060828	regulation of canonical Wnt signaling pathway			6		21.4286	14.1086	4.79419e-05	NOTCH1, APC, AXIN1, SOX9, AXIN2, GLI1	28	294	19357	14.1086	0.11931	0.00043809	0.000344024
WNT Signaling	GO:0030111	regulation of Wnt signaling pathway			7		25	12.9047	1.0654e-05	NOTCH1, APC, AXIN1, NFATC1, SOX9, AXIN2, GLI1	28	375	19357	12.9047	0.0278385	0.000121695	9.55649e-05
signaling	GO:0023051	regulation of signaling			24		85.7143	4.48182	2.22589e-13	NOTCH2, SLC35B2, FLT1, NOTCH1, JAG1, PTCH1, PTCH2, AXIN1, VEGFB, VEGFC, GATA5, GATA4, NFATC1, AXIN2, GLI1, TBX5, PPP3CA, APC, SNAI1, SOX9, MSX1, NOS1, MCTP2, WNT4	28	3702	19357	4.48182	5.89889e-10	3.27701e-11	2.57338e-11
BMP signaling	GO:0030513	positive regulation of BMP signaling pathway			4		14.2857	65.8401	2.67928e-05	NOTCH2, NOTCH1, GATA4, MSX1	28	42	19357	65.8401	0.0685399	0.000269966	0.000212
BMP signaling	GO:0030510	regulation of BMP signaling pathway			4		14.2857	22.6663	0.000639704	NOTCH2, NOTCH1, GATA4, MSX1	28	122	19357	22.6663	0.81654	0.00443774	0.00348488
child or parent term not required
calcineurin signaling	GO:0097720	calcineurin-mediated signaling			2		7.14286	30.0575	0.0622599	PPP3CA, NFATC1	28	46	19357	30.0575	1	0.199744	0.156856
VEGF signaling	GO:0048010	vascular endothelial growth factor receptor signaling pathway			3		10.7143	34.5661	0.00315501	FLT1, VEGFB, VEGFC	28	60	19357	34.5661	0.999769	0.0174183	0.0136783
WNT Signaling	GO:0060070	canonical Wnt signaling pathway			7		25	14.4455	5.59509e-06	NOTCH1, APC, AXIN1, SOX9, AXIN2, GLI1, WNT4	28	335	19357	14.4455	0.0147177	6.86435e-05	5.39046e-05

## Sheet: Supplementary Table 2 (3)
Supplementary Table 2. Heart valve relevant annotations to human proteins. This data was downloaded from QuickGO using the SLIM terms: 'aortic valve development', 'endocardial cushion development' and 'heart valve development' and includes all child terms and IEA annotations. The proteins annotated with the term 'aortic valve development', are included within and 'heart valve development' list of…
Signaling pathway or other roles	HGNC symbol	Number of annotations associated with each protein and the SLIM GO term			total number of annotations
		aortic valve development	endocardial cushion development	heart valve development
BMP and TGFB	ACVR1		10	4	14	#REF!
BMP and TGFB	ACVRL1		3		3	#REF!
BMP and TGFB	ADAMTS5	2	2	4	6	#REF!
BMP and TGFB	ADAMTS9			1	1	#REF!
WNT	APC		1	1	2	#REF!
APELIN	APLNR		2	2	4	#REF!
WNT	AXIN2	2		4	4	#REF!
BMP and TGFB	BMP2	3	7	6	13	#REF!
BMP and TGFB	BMP4	3	5	6	11	#REF!
BMP and TGFB	BMP5		3		3	#REF!
BMP and TGFB	BMP7		3		3	#REF!
BMP and TGFB	BMPR1A		5	6	11	#REF!
BMP and TGFB	BMPR2	2	2	11	13	#REF!
Structural	CCN1			1	1	#REF!
Structural	CDH11	1		1	1	#REF!
BMP and TGFB	CITED2		2		2	#REF!
Smoothened	CPLANE2		1		1	#REF!
Calcium	CRELD1		1		1	#REF!
Structural	CCN1			1	1	#REF!
Structural	DCHS1		1	2	3	#REF!
NOTCH	DLL4	1		1	1	#REF!
Ephrin	EFNA1	2		6	6	#REF!
Structural	ELN	2		2	2	#REF!
Structural	EMILIN1	2		2	2	#REF!
BMP and TGFB	ENG		12		12	#REF!
Neuregulin	ERBB3		1		1	#REF!
FGF	FGF8		2		2	#REF!
FGF	FGFRL1			1	1	#REF!
BMP and TGFB	FOXF1		1		1	#REF!
BMP and TGFB	GATA3	2		2	2	#REF!
BMP and TGFB	GATA4	1	2	2	4	#REF!
BMP and TGFB	GATA5	4	2	4	6	#REF!
Gap junction	GJA5			2	2	#REF!
WNT	GSK3B			1	1	#REF!
Retinol	HECTD1			2	2	#REF!
NOTCH	HEY1	1	1	3	4	#REF!
NOTCH	HEY2	3	1	1	11	#REF!
NOTCH	HEYL	1	5	5	10	#REF!
BMP and TGFB	ISL1		2		2	#REF!
NOTCH	JAG1	1	2	3	5	#REF!
RNA binding	MATR3			2	2	#REF!
NOTCH	MDM2		1	2	3	#REF!
TP53	MDM4		1	2	3	#REF!
BMP and TGFB	MEF2C			1	1	#REF!
BMP and TGFB	MSX1		1		1	#REF!
BMP and TGFB	MSX2		1		1	#REF!
MTOR	MTOR			1	1	#REF!
EGFR (lysosome)	NAGLU			2	2	#REF!
Calcium	NFATC1	1		2	2	#REF!
WNT	NKX2-5	1		1	1	#REF!
BMP and TGFB	NOG		4		4	#REF!
NOTCH	NOS3	4	2	6	8	#REF!
NOTCH	NOTCH1	7	8	18	26	#REF!
NOTCH	NOTCH2			1	1	#REF!
Natriuretic peptide	NPPA	1		1	1	#REF!
WNT	OLFM1			1	1	#REF!
Natriuretic peptide	PDE2A			1	1	#REF!
VEGF	PRDM1			1	1	#REF!
Smoothened	RB1	3		3	3	#REF!
BMP and TGFB	RBM24		2		2	#REF!
NOTCH	RBPJ	2	2	4	6	#REF!
WNT	RHOA	1		1	1	#REF!
SLIT/ROBO	ROBO1	1	1	2	3	#REF!
SLIT/ROBO	ROBO2	1	1	2	3	#REF!
WNT	ROCK1	1		1	1	#REF!
WNT	ROCK2	1		1	1	#REF!
BMP and TGFB	SCX			4	4	#REF!
Smoothened	SHOX2			3	3	#REF!
SLIT/ROBO	SLIT2	1		2	2	#REF!
SLIT/ROBO	SLIT3	2		4	4	#REF!
BMP and TGFB	SMAD2	3	3	6	9	#REF!
BMP and TGFB	SMAD4		2	6	8	#REF!
BMP and TGFB	SMAD6	1		6	6	#REF!
NOTCH	SNAI1	1	3	1	4	#REF!
NOTCH	SNAI2	1	6	1	7	#REF!
BMP and TGFB	SOX4			2	2	#REF!
BMP and TGFB	SOX9	1	2	6	8	#REF!
Retinol	STRA6			1	1	#REF!
BMP and TGFB	TBX2		4		4	#REF!
BMP and TGFB	TBX20	3	5	9	14	#REF!
BMP and TGFB	TBX3		1		1	#REF!
Natriuretic peptide	TBX5		1	1	2	#REF!
BMP and TGFB	TGFB1	2	1	4	5	#REF!
BMP and TGFB	TGFB2		5	3	8	#REF!
BMP and TGFB	TGFB3		1		1	#REF!
BMP and TGFB	TGFBR1		3		3	#REF!
BMP and TGFB	TGFBR2	1	11	7	18	#REF!
TIE	TIE1	2		2	2	#REF!
BMP and TGFB	TMEM100		2		2	#REF!
TNF	TNFRSF1A	2		4	4	#REF!
TNF	TNFRSF1B	2		4	4	#REF!
SLIT/ROBO	TWIST1	2	1	6	7	#REF!
WNT	ZBTB14			1	1	#REF!
BMP and TGFB	ZFPM1			6	6	#REF!
Total number of proteins		43	53	74	94
Total number of annotations		81	154	232	396

## Sheet: Supplemental Table S5
Supplemental Table S5. All annotations created by the curation of 100 articles. These annotations were provided by the UCL team during the heart valve development project.
GENE PRODUCT DB	GENE PRODUCT ID	SYMBOL	QUALIFIER	GO TERM	GO NAME	EVIDENCE CODE ID	GO EVIDENCE CODE	REFERENCE	WITH/FROM	TAXON ID	ASSIGNED BY	ANNOTATION EXTENSION	DATE	GO ASPECT
UniProtKB	P26687	Twist1	involved_in	GO:2000802	positive regulation of endocardial cushion to mesenchymal transition involved in heart valve formation	ECO:0000314	IDA	PMID:20804746		10090	BHF-UCL		20120119	P
UniProtKB	P26687	Twist1	involved_in	GO:2000793	cell proliferation involved in heart valve development	ECO:0000315	IMP	PMID:20804746		10090	BHF-UCL		20120119	P
UniProtKB	Q15672	TWIST1	involved_in	GO:2000793	cell proliferation involved in heart valve development	ECO:0000315	IMP	PMID:20804746		9606	BHF-UCL		20120119	P
UniProtKB	O75593	FOXH1	enables	GO:0003700	DNA-binding transcription factor activity	ECO:0000303	NAS	PMID:17507406		9606	BHF-UCL	has_input(UniProtKB:Q9PWB0)	20120215	F
UniProtKB	P43021	Nodal	involved_in	GO:0045944	positive regulation of transcription by RNA polymerase II	ECO:0000314	IDA	PMID:17507406		10090	BHF-UCL	has_input(UniProtKB:Q9PWB0)|has_input(UniProtKB:Q8QGA0)	20120215	P
UniProtKB	Q9PWB0	CER1	involved_in	GO:0003140	determination of left/right asymmetry in lateral mesoderm	ECO:0000270	IEP	PMID:17507406		9031	BHF-UCL		20120215	P
UniProtKB	Q9PWB0	CER1	involved_in	GO:0048382	mesendoderm development	ECO:0000270	IEP	PMID:17507406		9031	BHF-UCL		20120215	P
UniProtKB	Q76LW6	Dand5	involved_in	GO:0030514	negative regulation of BMP signaling pathway	ECO:0000314	IDA	PMID:15466485		10090	BHF-UCL		20120216	P
UniProtKB	P70041	cer1	enables	GO:0005515	protein binding	ECO:0000353	IPI	PMID:15466485	UniProtKB:Q91619	8355	BHF-UCL		20120217	F
UniProtKB	Q76LW6	Dand5	located_in	GO:0005576	extracellular region	ECO:0000303	NAS	PMID:15466485		10090	BHF-UCL		20120217	C
UniProtKB	Q76LW6	Dand5	involved_in	GO:0003140	determination of left/right asymmetry in lateral mesoderm	ECO:0000315	IMP	PMID:15466485		10090	BHF-UCL		20120217	P
UniProtKB	Q76LW6	Dand5	involved_in	GO:0003281	ventricular septum development	ECO:0000315	IMP	PMID:15466485		10090	BHF-UCL		20120217	P
UniProtKB	Q76LW6	Dand5	involved_in	GO:0003283	atrial septum development	ECO:0000315	IMP	PMID:15466485		10090	BHF-UCL		20120217	P
UniProtKB	Q76LW6	Dand5	enables	GO:0016015	morphogen activity	ECO:0000315	IMP	PMID:15466485		10090	BHF-UCL		20120217	F
UniProtKB	Q76LW6	Dand5	involved_in	GO:0061371	determination of heart left/right asymmetry	ECO:0000315	IMP	PMID:15466485		10090	BHF-UCL		20120217	P
UniProtKB	Q76LW6	Dand5	enables	GO:0005515	protein binding	ECO:0000353	IPI	PMID:15466485	UniProtKB:Q91619	10090	BHF-UCL		20120217	F
UniProtKB	Q8N907	DAND5	located_in	GO:0005576	extracellular region	ECO:0000303	NAS	PMID:15466485		9606	BHF-UCL		20120217	C
UniProtKB	Q91619	nodal	enables	GO:0005515	protein binding	ECO:0000353	IPI	PMID:15466485	UniProtKB:Q76LW6	8355	BHF-UCL		20120217	F
UniProtKB	Q91619	nodal	enables	GO:0005515	protein binding	ECO:0000353	IPI	PMID:15466485	UniProtKB:P70041	8355	BHF-UCL		20120217	F
UniProtKB	Q09JZ4	ODA7	located_in	GO:0005737	cytoplasm	ECO:0000314	IDA	PMID:19944405		3055	BHF-UCL		20120308	C
UniProtKB	Q09JZ4	ODA7	located_in	GO:0044297	cell body	ECO:0000314	IDA	PMID:19944405		3055	BHF-UCL		20120308	C
UniProtKB	Q09JZ4	ODA7	involved_in	GO:2000155	positive regulation of cilium-dependent cell motility	ECO:0000315	IMP	PMID:19944405		3055	BHF-UCL		20120308	P
UniProtKB	Q09JZ4	ODA7	involved_in	GO:0003341	cilium movement	ECO:0000315	IMP	PMID:19944405		3055	BHF-UCL		20120308	P
UniProtKB	Q09JZ4	ODA7	involved_in	GO:0070286	axonemal dynein complex assembly	ECO:0000315	IMP	PMID:19944405		3055	BHF-UCL		20120308	P
UniProtKB	Q09JZ4	ODA7	involved_in	GO:0033365	protein localization to organelle	ECO:0000315	IMP	PMID:19944405		3055	BHF-UCL		20120308	P
UniProtKB	Q382D9	Tb11.01.5550	part_of	GO:0005858	axonemal dynein complex	ECO:0000314	IDA	PMID:19944405		185431	BHF-UCL		20120308	C
UniProtKB	Q382D9	Tb11.01.5550	located_in	GO:0044297	cell body	ECO:0000314	IDA	PMID:19944405		185431	BHF-UCL		20120308	C
UniProtKB	Q382D9	Tb11.01.5550	involved_in	GO:2000155	positive regulation of cilium-dependent cell motility	ECO:0000315	IMP	PMID:19944405		185431	BHF-UCL		20120308	P
UniProtKB	Q382D9	Tb11.01.5550	involved_in	GO:0060285	cilium-dependent cell motility	ECO:0000315	IMP	PMID:19944405		185431	BHF-UCL		20120308	P
UniProtKB	Q8NEP3	DNAAF1	located_in	GO:0005737	cytoplasm	ECO:0000303	NAS	PMID:19944405		9606	BHF-UCL		20120308	C
UniProtKB	Q8NEP3	DNAAF1	involved_in	GO:0003341	cilium movement	ECO:0000315	IMP	PMID:19944405		9606	BHF-UCL		20120308	P
UniProtKB	Q8NEP3	DNAAF1	involved_in	GO:0044458	motile cilium assembly	ECO:0000315	IMP	PMID:19944405		9606	BHF-UCL		20120308	P
UniProtKB	Q04771	ACVR1	involved_in	GO:2000017	positive regulation of determination of dorsal identity	ECO:0000314	IDA	PMID:19506109		9606	BHF-UCL		20120312	P
UniProtKB	Q04771	ACVR1	involved_in	GO:0006468	protein phosphorylation	ECO:0000314	IDA	PMID:19506109		9606	BHF-UCL		20120312	P
UniProtKB	Q04771	ACVR1	involved_in	GO:0010862	positive regulation of pathway-restricted SMAD protein phosphorylation	ECO:0000314	IDA	PMID:19506109		9606	BHF-UCL		20120312	P
UniProtKB	Q04771	ACVR1	involved_in	GO:0045944	positive regulation of transcription by RNA polymerase II	ECO:0000314	IDA	PMID:19506109		9606	BHF-UCL		20120312	P
UniProtKB	Q04771	ACVR1	involved_in	GO:0032924	activin receptor signaling pathway	ECO:0000314	IDA	PMID:19506109		9606	BHF-UCL		20120312	P
UniProtKB	Q04771	ACVR1	involved_in	GO:0003143	embryonic heart tube morphogenesis	ECO:0000315	IMP	PMID:19506109		9606	BHF-UCL		20120312	P
UniProtKB	Q04771	ACVR1	involved_in	GO:0003183	mitral valve morphogenesis	ECO:0000315	IMP	PMID:19506109		9606	BHF-UCL		20120312	P
UniProtKB	Q04771	ACVR1	involved_in	GO:0003289	atrial septum primum morphogenesis	ECO:0000315	IMP	PMID:19506109		9606	BHF-UCL		20120312	P
UniProtKB	Q04771	ACVR1	involved_in	GO:0060923	cardiac muscle cell fate commitment	ECO:0000315	IMP	PMID:19506109		9606	BHF-UCL		20120312	P
UniProtKB	O75593	FOXH1	involved_in	GO:1900164	nodal signaling pathway involved in determination of lateral mesoderm left/right asymmetry	ECO:0000303	NAS	PMID:17507406		9606	BHF-UCL		20120322	P
UniProtKB	P43021	Nodal	involved_in	GO:1900164	nodal signaling pathway involved in determination of lateral mesoderm left/right asymmetry	ECO:0000315	IMP	PMID:17507406		10090	BHF-UCL		20120322	P
UniProtKB	Q76C29	charon	involved_in	GO:1900145	regulation of nodal signaling pathway involved in determination of left/right asymmetry	ECO:0000303	NAS	PMID:17507406		7955	BHF-UCL		20120322	P
UniProtKB	Q76LW6	Dand5	involved_in	GO:1900108	negative regulation of nodal signaling pathway	ECO:0000314	IDA	PMID:15466485		10090	BHF-UCL		20120322	P
UniProtKB	Q76LW6	Dand5	involved_in	GO:1900164	nodal signaling pathway involved in determination of lateral mesoderm left/right asymmetry	ECO:0000303	NAS	PMID:17507406		10090	BHF-UCL		20120322	P
UniProtKB	Q76LW6	Dand5	involved_in	GO:0038101	sequestering of nodal from receptor via nodal binding	ECO:0000314	IDA	PMID:15466485		10090	BHF-UCL		20120322	P
UniProtKB	Q9PWB0	CER1	involved_in	GO:1900176	negative regulation of nodal signaling pathway involved in determination of lateral mesoderm left/right asymmetry	ECO:0000314	IDA	PMID:17507406		9031	BHF-UCL		20120322	P
UniProtKB	Q9PWB0	CER1	involved_in	GO:0001947	heart looping	ECO:0000315	IMP	PMID:17507406		9031	BHF-UCL		20120322	P
UniProtKB	Q382D9	Tb11.01.5550	involved_in	GO:0003356	regulation of cilium beat frequency	ECO:0000315	IMP	PMID:19944405		185431	BHF-UCL		20120322	P
UniProtKB	Q9JI71	Dll4	involved_in	GO:0035912	dorsal aorta morphogenesis	ECO:0000315	IMP	PMID:15466160		10090	BHF-UCL		20120403	P
UniProtKB	O14645	DNALI1	located_in	GO:0005737	cytoplasm	ECO:0000314	IDA	PMID:19944400		9606	BHF-UCL		20120423	C
UniProtKB	Q8NEP3	DNAAF1	involved_in	GO:0003356	regulation of cilium beat frequency	ECO:0000315	IMP	PMID:19944400		9606	BHF-UCL		20120423	P
UniProtKB	Q8NEP3	DNAAF1	involved_in	GO:0036158	outer dynein arm assembly	ECO:0000315	IMP	PMID:19944400		9606	BHF-UCL		20120423	P
UniProtKB	Q8NEP3	DNAAF1	involved_in	GO:0036159	inner dynein arm assembly	ECO:0000315	IMP	PMID:19944400		9606	BHF-UCL		20120423	P
UniProtKB	Q8NEP3	DNAAF1	involved_in	GO:0060972	left/right pattern formation	ECO:0000315	IMP	PMID:19944400		9606	BHF-UCL		20120423	P
UniProtKB	P31266	Rbpj	involved_in	GO:0001756	somitogenesis	ECO:0000304	TAS	PMID:15466160		10090	BHF-UCL		20120427	P
UniProtKB	P31266	Rbpj	involved_in	GO:0001947	heart looping	ECO:0000304	TAS	PMID:15466160		10090	BHF-UCL		20120427	P
UniProtKB	P31266	Rbpj	involved_in	GO:0097101	blood vessel endothelial cell fate specification	ECO:0000316	IGI	PMID:15466160	UniProtKB:P52800	10090	BHF-UCL		20120427	P
UniProtKB	P31266	Rbpj	involved_in	GO:0035481	positive regulation of Notch signaling pathway involved in heart induction	ECO:0000304	TAS	PMID:15466160		10090	BHF-UCL		20120427	P
UniProtKB	P31266	Rbpj	involved_in	GO:0061371	determination of heart left/right asymmetry	ECO:0000304	TAS	PMID:15466160		10090	BHF-UCL		20120427	P
UniProtKB	P31266	Rbpj	involved_in	GO:0001974	blood vessel remodeling	ECO:0000315	IMP	PMID:15466160		10090	BHF-UCL		20120427	P
UniProtKB	P31266	Rbpj	involved_in	GO:0010628	positive regulation of gene expression	ECO:0000315	IMP	PMID:15466160		10090	BHF-UCL		20120427	P
UniProtKB	P31266	Rbpj	involved_in	GO:0072554	blood vessel lumenization	ECO:0000315	IMP	PMID:15466160		10090	BHF-UCL		20120427	P
UniProtKB	P31266	Rbpj	involved_in	GO:0035912	dorsal aorta morphogenesis	ECO:0000315	IMP	PMID:15466160		10090	BHF-UCL		20120427	P
UniProtKB	P31266	Rbpj	involved_in	GO:0060716	labyrinthine layer blood vessel development	ECO:0000315	IMP	PMID:15466160		10090	BHF-UCL		20120427	P
UniProtKB	Q9JI71	Dll4	involved_in	GO:0001974	blood vessel remodeling	ECO:0000315	IMP	PMID:15466160		10090	BHF-UCL		20120427	P
UniProtKB	Q9JI71	Dll4	involved_in	GO:0072554	blood vessel lumenization	ECO:0000315	IMP	PMID:15466160		10090	BHF-UCL		20120427	P
UniProtKB	O88621	Foxh1	involved_in	GO:0001947	heart looping	ECO:0000315	IMP	PMID:15363409		10090	BHF-UCL		20120510	P
UniProtKB	O88621	Foxh1	involved_in	GO:0003139	secondary heart field specification	ECO:0000315	IMP	PMID:15363409		10090	BHF-UCL		20120510	P
UniProtKB	O88621	Foxh1	involved_in	GO:0003151	outflow tract morphogenesis	ECO:0000315	IMP	PMID:15363409		10090	BHF-UCL		20120510	P
UniProtKB	O88621	Foxh1	involved_in	GO:0003215	cardiac right ventricle morphogenesis	ECO:0000315	IMP	PMID:15363409		10090	BHF-UCL		20120510	P
UniProtKB	O88621	Foxh1	involved_in	GO:0003222	ventricular trabecula myocardium morphogenesis	ECO:0000315	IMP	PMID:15363409		10090	BHF-UCL		20120510	P
UniProtKB	O88621	Foxh1	involved_in	GO:0035909	aorta morphogenesis	ECO:0000315	IMP	PMID:15363409		10090	BHF-UCL		20120510	P
UniProtKB	O35740	Cited2	involved_in	GO:0003151	outflow tract morphogenesis	ECO:0000315	IMP	PMID:15475956		10090	BHF-UCL		20120517	P
UniProtKB	O35740	Cited2	involved_in	GO:1900164	nodal signaling pathway involved in determination of lateral mesoderm left/right asymmetry	ECO:0000315	IMP	PMID:15475956		10090	BHF-UCL		20120517	P
UniProtKB	O35740	Cited2	involved_in	GO:0070986	left/right axis specification	ECO:0000315	IMP	PMID:15475956		10090	BHF-UCL		20120517	P
UniProtKB	O35740	Cited2	involved_in	GO:0048536	spleen development	ECO:0000315	IMP	PMID:15475956		10090	BHF-UCL		20120517	P
UniProtKB	O35740	Cited2	involved_in	GO:0060412	ventricular septum morphogenesis	ECO:0000315	IMP	PMID:15475956		10090	BHF-UCL		20120517	P
UniProtKB	O35740	Cited2	involved_in	GO:0060971	embryonic heart tube left/right pattern formation	ECO:0000315	IMP	PMID:15475956		10090	BHF-UCL		20120517	P
UniProtKB	P97474	Pitx2	involved_in	GO:0070986	left/right axis specification	ECO:0000315	IMP	PMID:15475956		10090	BHF-UCL		20120517	P
UniProtKB	P97474	Pitx2	involved_in	GO:0048536	spleen development	ECO:0000315	IMP	PMID:15475956		10090	BHF-UCL		20120517	P
UniProtKB	O60481	ZIC3	involved_in	GO:0007368	determination of left/right symmetry	ECO:0000315	IMP	PMID:9354794		9606	BHF-UCL		20120517	P
UniProtKB	P43021	Nodal	involved_in	GO:0007368	determination of left/right symmetry	ECO:0000304	TAS	PMID:9354794		10090	BHF-UCL		20120517	P
UniProtKB	Q8IW40	CCDC103	enables	GO:0042803	protein homodimerization activity	ECO:0000314	IDA	PMID:22581229		9606	BHF-UCL	occurs_in(CL:0002368)	20120726	F
UniProtKB	Q8IW40	CCDC103	involved_in	GO:0003341	cilium movement	ECO:0000316	IGI	PMID:22581229	UniProtKB:Q6DGB6	9606	BHF-UCL		20120726	P
UniProtKB	Q8IW40	CCDC103	involved_in	GO:0036158	outer dynein arm assembly	ECO:0000316	IGI	PMID:22581229	UniProtKB:Q6DGB6	9606	BHF-UCL		20120726	P
UniProtKB	Q8IW40	CCDC103	involved_in	GO:0036159	inner dynein arm assembly	ECO:0000316	IGI	PMID:22581229	UniProtKB:Q6DGB6	9606	BHF-UCL		20120726	P
UniProtKB	Q8IW40	CCDC103	involved_in	GO:0070286	axonemal dynein complex assembly	ECO:0000315	IMP	PMID:22581229		9606	BHF-UCL		20120726	P
UniProtKB	Q94EY1	PR46b	enables	GO:0042803	protein homodimerization activity	ECO:0000314	IDA	PMID:22581229		3055	BHF-UCL		20120726	F
UniProtKB	Q94EY1	PR46b	part_of	GO:0036157	outer dynein arm	ECO:0000314	IDA	PMID:22581229		3055	BHF-UCL		20120726	C
UniProtKB	Q94EY1	PR46b	located_in	GO:0005930	axoneme	ECO:0000314	IDA	PMID:22581229		3055	BHF-UCL		20120726	C
UniProtKB	O35516	Notch2	involved_in	GO:0001947	heart looping	ECO:0000316	IGI	PMID:12730124	UniProtKB:Q01705	10090	BHF-UCL		20120727	P
UniProtKB	O35516	Notch2	involved_in	GO:0070986	left/right axis specification	ECO:0000316	IGI	PMID:12730124	UniProtKB:Q01705	10090	BHF-UCL		20120727	P
UniProtKB	O43623	SNAI2	involved_in	GO:0000122	negative regulation of transcription by RNA polymerase II	ECO:0000315	IMP	PMID:18663143		9606	BHF-UCL		20120727	P
UniProtKB	O43623	SNAI2	involved_in	GO:0007219	Notch signaling pathway	ECO:0000315	IMP	PMID:18663143		9606	BHF-UCL		20120727	P
UniProtKB	P15692-4	VEGFA	involved_in	GO:0006357	regulation of transcription by RNA polymerase II	ECO:0000315	IMP	PMID:18093989		9606	BHF-UCL		20120727	P
UniProtKB	P31266	Rbpj	enables	GO:0001228	DNA-binding transcription activator activity, RNA polymerase II-specific	ECO:0000314	IDA	PMID:12730124		10090	BHF-UCL		20120727	F
UniProtKB	P31266	Rbpj	involved_in	GO:0045944	positive regulation of transcription by RNA polymerase II	ECO:0000314	IDA	PMID:12730124		10090	BHF-UCL		20120727	P
UniProtKB	P31266	Rbpj	involved_in	GO:0003151	outflow tract morphogenesis	ECO:0000315	IMP	PMID:14701881		10090	BHF-UCL		20120727	P
UniProtKB	P31266	Rbpj	involved_in	GO:0003160	endocardium morphogenesis	ECO:0000315	IMP	PMID:14701881		10090	BHF-UCL		20120727	P
UniProtKB	P31266	Rbpj	involved_in	GO:0003198	epithelial to mesenchymal transition involved in endocardial cushion formation	ECO:0000315	IMP	PMID:14701881		10090	BHF-UCL		20120727	P
UniProtKB	P37237	Fgf8	involved_in	GO:0003198	epithelial to mesenchymal transition involved in endocardial cushion formation	ECO:0000315	IMP	PMID:19509466		10090	BHF-UCL		20120727	P
UniProtKB	P97469	Snai2	involved_in	GO:0044319	wound healing, spreading of cells	ECO:0000304	TAS	PMID:18663143		10090	BHF-UCL		20120727	P
UniProtKB	P97469	Snai2	involved_in	GO:0036120	cellular response to platelet-derived growth factor stimulus	ECO:0000304	TAS	PMID:18663143		10090	BHF-UCL		20120727	P
UniProtKB	Q00731-3	Vegfa	involved_in	GO:0003151	outflow tract morphogenesis	ECO:0000315	IMP	PMID:18093989		10090	BHF-UCL		20120727	P
UniProtKB	Q00731-3	Vegfa	involved_in	GO:0003169	coronary vein morphogenesis	ECO:0000315	IMP	PMID:18093989		10090	BHF-UCL		20120727	P
UniProtKB	Q00731-3	Vegfa	involved_in	GO:0060948	cardiac vascular smooth muscle cell development	ECO:0000315	IMP	PMID:18093989		10090	BHF-UCL		20120727	P
UniProtKB	Q00731-3	Vegfa	involved_in	GO:0060982	coronary artery morphogenesis	ECO:0000315	IMP	PMID:18093989		10090	BHF-UCL		20120727	P
UniProtKB	Q01705	Notch1	involved_in	GO:0001947	heart looping	ECO:0000316	IGI	PMID:12730124	UniProtKB:O35516	10090	BHF-UCL		20120727	P
UniProtKB	Q01705	Notch1	involved_in	GO:0070986	left/right axis specification	ECO:0000316	IGI	PMID:12730124	UniProtKB:O35516	10090	BHF-UCL		20120727	P
UniProtKB	Q01705	Notch1	involved_in	GO:0003181	atrioventricular valve morphogenesis	ECO:0000315	IMP	PMID:14701881		10090	BHF-UCL		20120727	P
UniProtKB	Q01705	Notch1	involved_in	GO:0003198	epithelial to mesenchymal transition involved in endocardial cushion formation	ECO:0000315	IMP	PMID:14701881		10090	BHF-UCL		20120727	P
UniProtKB	Q01705	Notch1	involved_in	GO:0003203	endocardial cushion morphogenesis	ECO:0000315	IMP	PMID:14701881		10090	BHF-UCL		20120727	P
UniProtKB	Q01705	Notch1	involved_in	GO:0003344	pericardium morphogenesis	ECO:0000315	IMP	PMID:14701881		10090	BHF-UCL		20120727	P
UniProtKB	Q01705	Notch1	involved_in	GO:0061314	Notch signaling involved in heart development	ECO:0000315	IMP	PMID:14701881		10090	BHF-UCL		20120727	P
UniProtKB	Q02085	Snai1	involved_in	GO:0003198	epithelial to mesenchymal transition involved in endocardial cushion formation	ECO:0000316	IGI	PMID:18663143	UniProtKB:Q3UZ96	10090	BHF-UCL		20120727	P
UniProtKB	Q60707	Tbx2	involved_in	GO:0003148	outflow tract septum morphogenesis	ECO:0000315	IMP	PMID:15459098		10090	BHF-UCL		20120727	P
UniProtKB	Q60707	Tbx2	involved_in	GO:0003151	outflow tract morphogenesis	ECO:0000315	IMP	PMID:15459098		10090	BHF-UCL		20120727	P
UniProtKB	Q60707	Tbx2	involved_in	GO:0003203	endocardial cushion morphogenesis	ECO:0000315	IMP	PMID:15459098		10090	BHF-UCL		20120727	P
UniProtKB	Q60707	Tbx2	involved_in	GO:0048596	embryonic camera-type eye morphogenesis	ECO:0000315	IMP	PMID:15459098		10090	BHF-UCL		20120727	P
UniProtKB	Q60707	Tbx2	involved_in	GO:0035909	aorta morphogenesis	ECO:0000315	IMP	PMID:15459098		10090	BHF-UCL		20120727	P
UniProtKB	Q60707	Tbx2	involved_in	GO:0042733	embryonic digit morphogenesis	ECO:0000315	IMP	PMID:15459098		10090	BHF-UCL		20120727	P
UniProtKB	Q60707	Tbx2	involved_in	GO:0060465	pharynx development	ECO:0000315	IMP	PMID:15459098		10090	BHF-UCL		20120727	P
UniProtKB	Q61483	Dll1	involved_in	GO:0061314	Notch signaling involved in heart development	ECO:0000305	IC	PMID:12730124	GO:0001947	10090	BHF-UCL		20120727	P
UniProtKB	Q61483	Dll1	involved_in	GO:0001947	heart looping	ECO:0000315	IMP	PMID:12730124		10090	BHF-UCL		20120727	P
UniProtKB	Q61483	Dll1	involved_in	GO:0070986	left/right axis specification	ECO:0000315	IMP	PMID:12730124		10090	BHF-UCL		20120727	P
UniProtKB	Q61483	Dll1	involved_in	GO:0045944	positive regulation of transcription by RNA polymerase II	ECO:0000315	IMP	PMID:12730124		10090	BHF-UCL	has_input(UniProtKB:P43021)|has_input(UniProtKB:P57785)	20120727	P
UniProtKB	Q99466	NOTCH4	involved_in	GO:0007221	positive regulation of transcription of Notch receptor target	ECO:0000304	TAS	PMID:18663143		9606	BHF-UCL		20120727	P
UniProtKB	Q9QXX0	Jag1	involved_in	GO:0003215	cardiac right ventricle morphogenesis	ECO:0000315	IMP	PMID:19509466		10090	BHF-UCL		20120727	P
UniProtKB	Q9QXX0	Jag1	involved_in	GO:0045944	positive regulation of transcription by RNA polymerase II	ECO:0000315	IMP	PMID:19509466		10090	BHF-UCL		20120727	P
UniProtKB	Q9QXX0	Jag1	involved_in	GO:0035909	aorta morphogenesis	ECO:0000315	IMP	PMID:19509466		10090	BHF-UCL		20120727	P
UniProtKB	Q9QXX0	Jag1	involved_in	GO:0060411	cardiac septum morphogenesis	ECO:0000315	IMP	PMID:19509466		10090	BHF-UCL		20120727	P
UniProtKB	Q9QXX0	Jag1	involved_in	GO:0061309	cardiac neural crest cell development involved in outflow tract morphogenesis	ECO:0000315	IMP	PMID:19509466		10090	BHF-UCL		20120727	P
UniProtKB	Q9QXX0	Jag1	involved_in	GO:0061444	endocardial cushion cell development	ECO:0000315	IMP	PMID:19509466		10090	BHF-UCL		20120727	P
UniProtKB	P12643	BMP2	involved_in	GO:0010718	positive regulation of epithelial to mesenchymal transition	ECO:0000314	IDA	PMID:20890042		9606	BHF-UCL		20120727	P
UniProtKB	P12643	BMP2	involved_in	GO:0045944	positive regulation of transcription by RNA polymerase II	ECO:0000314	IDA	PMID:20890042		9606	BHF-UCL		20120727	P
UniProtKB	P12643	BMP2	involved_in	GO:0060485	mesenchyme development	ECO:0000315	IMP	PMID:20890042		9606	BHF-UCL		20120727	P
UniProtKB	P21274	Bmp2	involved_in	GO:0003203	endocardial cushion morphogenesis	ECO:0000315	IMP	PMID:20890042		10090	BHF-UCL		20120727	P
UniProtKB	P21274	Bmp2	involved_in	GO:0045944	positive regulation of transcription by RNA polymerase II	ECO:0000315	IMP	PMID:20890042		10090	BHF-UCL	has_input(UniProtKB:Q01705)	20120727	P
UniProtKB	P31266	Rbpj	involved_in	GO:0045944	positive regulation of transcription by RNA polymerase II	ECO:0000315	IMP	PMID:20890042		10090	BHF-UCL		20120727	P
UniProtKB	Q01705	Notch1	involved_in	GO:0061314	Notch signaling involved in heart development	ECO:0000316	IGI	PMID:20890042	UniProtKB:Q02085	10090	BHF-UCL		20120727	P
UniProtKB	Q01705	Notch1	involved_in	GO:0000122	negative regulation of transcription by RNA polymerase II	ECO:0000315	IMP	PMID:20890042		10090	BHF-UCL		20120727	P
UniProtKB	Q01705	Notch1	involved_in	GO:0003160	endocardium morphogenesis	ECO:0000315	IMP	PMID:20890042		10090	BHF-UCL		20120727	P
UniProtKB	Q01705	Notch1	involved_in	GO:0003162	atrioventricular node development	ECO:0000315	IMP	PMID:21266778		10090	BHF-UCL		20120727	P
UniProtKB	Q01705	Notch1	involved_in	GO:0003181	atrioventricular valve morphogenesis	ECO:0000315	IMP	PMID:21266778		10090	BHF-UCL		20120727	P
UniProtKB	Q01705	Notch1	involved_in	GO:0003207	cardiac chamber formation	ECO:0000315	IMP	PMID:20890042		10090	BHF-UCL		20120727	P
UniProtKB	Q01705	Notch1	involved_in	GO:0003209	cardiac atrium morphogenesis	ECO:0000315	IMP	PMID:20890042		10090	BHF-UCL		20120727	P
UniProtKB	Q01705	Notch1	involved_in	GO:0003214	cardiac left ventricle morphogenesis	ECO:0000315	IMP	PMID:20890042		10090	BHF-UCL		20120727	P
UniProtKB	Q01705	Notch1	involved_in	GO:0003273	cell migration involved in endocardial cushion formation	ECO:0000315	IMP	PMID:20890042		10090	BHF-UCL		20120727	P
UniProtKB	Q01705	Notch1	involved_in	GO:0003344	pericardium morphogenesis	ECO:0000315	IMP	PMID:20890042		10090	BHF-UCL		20120727	P
UniProtKB	Q01705	Notch1	involved_in	GO:0010718	positive regulation of epithelial to mesenchymal transition	ECO:0000315	IMP	PMID:20890042		10090	BHF-UCL		20120727	P
UniProtKB	Q01705	Notch1	involved_in	GO:0060843	venous endothelial cell differentiation	ECO:0000315	IMP	PMID:20890042		10090	BHF-UCL		20120727	P
UniProtKB	Q01705	Notch1	involved_in	GO:0060956	endocardial cell differentiation	ECO:0000315	IMP	PMID:20890042		10090	BHF-UCL		20120727	P
UniProtKB	Q01705	Notch1	involved_in	GO:0030334	regulation of cell migration	ECO:0000315	IMP	PMID:20890042		10090	BHF-UCL		20120727	P
UniProtKB	Q01705	Notch1	involved_in	GO:0030335	positive regulation of cell migration	ECO:0000315	IMP	PMID:20890042		10090	BHF-UCL		20120727	P
UniProtKB	Q01705	Notch1	involved_in	GO:0061384	heart trabecula morphogenesis	ECO:0000315	IMP	PMID:20890042		10090	BHF-UCL		20120727	P
UniProtKB	Q02085	Snai1	located_in	GO:0005634	nucleus	ECO:0000314	IDA	PMID:20890042		10090	BHF-UCL		20120727	C
UniProtKB	Q02085	Snai1	involved_in	GO:0061314	Notch signaling involved in heart development	ECO:0000316	IGI	PMID:20890042	UniProtKB:Q01705	10090	BHF-UCL		20120727	P
UniProtKB	Q02085	Snai1	involved_in	GO:0010718	positive regulation of epithelial to mesenchymal transition	ECO:0000315	IMP	PMID:20890042		10090	BHF-UCL		20120727	P
UniProtKB	Q02085	Snai1	involved_in	GO:0030335	positive regulation of cell migration	ECO:0000315	IMP	PMID:20890042		10090	BHF-UCL		20120727	P
UniProtKB	Q06330	RBPJ	involved_in	GO:0045944	positive regulation of transcription by RNA polymerase II	ECO:0000315	IMP	PMID:20890042		9606	BHF-UCL		20120727	P
UniProtKB	Q6T264	Maml1	involved_in	GO:0060928	atrioventricular node cell development	ECO:0000315	IMP	PMID:21266778		10090	BHF-UCL		20120727	P
UniProtKB	P35428	Hes1	involved_in	GO:0003143	embryonic heart tube morphogenesis	ECO:0000315	IMP	PMID:19609448		10090	BHF-UCL		20120730	P
UniProtKB	P35428	Hes1	involved_in	GO:0045977	positive regulation of mitotic cell cycle, embryonic	ECO:0000315	IMP	PMID:19609448		10090	BHF-UCL		20120730	P
UniProtKB	P35428	Hes1	involved_in	GO:0035910	ascending aorta morphogenesis	ECO:0000315	IMP	PMID:19609448		10090	BHF-UCL		20120730	P
UniProtKB	P35428	Hes1	involved_in	GO:0060412	ventricular septum morphogenesis	ECO:0000315	IMP	PMID:19609448		10090	BHF-UCL		20120730	P
UniProtKB	P46531	NOTCH1	involved_in	GO:0003180	aortic valve morphogenesis	ECO:0000315	IMP	PMID:17662764		9606	BHF-UCL		20120730	P
UniProtKB	P46531	NOTCH1	involved_in	GO:0061314	Notch signaling involved in heart development	ECO:0000315	IMP	PMID:17662764		9606	BHF-UCL		20120730	P
UniProtKB	Q01705	Notch1	involved_in	GO:0014031	mesenchymal cell development	ECO:0000315	IMP	PMID:17303760		10090	BHF-UCL		20120730	P
UniProtKB	Q01705	Notch1	involved_in	GO:0060317	cardiac epithelial to mesenchymal transition	ECO:0000315	IMP	PMID:17303760		10090	BHF-UCL		20120730	P
UniProtKB	Q04721	NOTCH2	involved_in	GO:0061314	Notch signaling involved in heart development	ECO:0000305	IC	PMID:16773578	GO:0060413	9606	BHF-UCL		20120730	P
UniProtKB	Q04721	NOTCH2	involved_in	GO:0060413	atrial septum morphogenesis	ECO:0000315	IMP	PMID:16773578		9606	BHF-UCL		20120730	P
UniProtKB	Q13207	TBX2	located_in	GO:0005634	nucleus	ECO:0000314	IDA	PMID:15042700		9606	BHF-UCL	part_of(CL:0000569)|part_of(CL:0000513)|part_of(CL:0000192),part_of(UBERON:0001621)	20120730	C
UniProtKB	Q60707	Tbx2	involved_in	GO:0003151	outflow tract morphogenesis	ECO:0000315	IMP	PMID:15042700		10090	BHF-UCL		20120730	P
UniProtKB	Q60707	Tbx2	involved_in	GO:0060045	positive regulation of cardiac muscle cell proliferation	ECO:0000315	IMP	PMID:15042700		10090	BHF-UCL		20120730	P
UniProtKB	Q9DBX7	Heyl	involved_in	GO:0003151	outflow tract morphogenesis	ECO:0000316	IGI	PMID:17303760	UniProtKB:Q9WV93	10090	BHF-UCL		20120730	P
UniProtKB	Q9DBX7	Heyl	involved_in	GO:0003181	atrioventricular valve morphogenesis	ECO:0000316	IGI	PMID:17303760	UniProtKB:Q9WV93	10090	BHF-UCL		20120730	P
UniProtKB	Q9DBX7	Heyl	involved_in	GO:0003184	pulmonary valve morphogenesis	ECO:0000316	IGI	PMID:17303760	UniProtKB:Q9WV93	10090	BHF-UCL		20120730	P
UniProtKB	Q9DBX7	Heyl	involved_in	GO:0003203	endocardial cushion morphogenesis	ECO:0000316	IGI	PMID:17303760	UniProtKB:Q9WV93	10090	BHF-UCL		20120730	P
UniProtKB	Q9DBX7	Heyl	involved_in	GO:0014031	mesenchymal cell development	ECO:0000316	IGI	PMID:17303760	UniProtKB:Q9WV93	10090	BHF-UCL		20120730	P
UniProtKB	Q9DBX7	Heyl	involved_in	GO:0045944	positive regulation of transcription by RNA polymerase II	ECO:0000316	IGI	PMID:17303760	UniProtKB:Q9WV93	10090	BHF-UCL		20120730	P
UniProtKB	Q9DBX7	Heyl	involved_in	GO:0060317	cardiac epithelial to mesenchymal transition	ECO:0000316	IGI	PMID:17303760	UniProtKB:Q9WV93	10090	BHF-UCL		20120730	P
UniProtKB	Q9DBX7	Heyl	involved_in	GO:0060412	ventricular septum morphogenesis	ECO:0000316	IGI	PMID:17303760	UniProtKB:Q9WV93	10090	BHF-UCL		20120730	P
UniProtKB	Q9DBX7	Heyl	involved_in	GO:0003208	cardiac ventricle morphogenesis	ECO:0000315	IMP	PMID:17303760		10090	BHF-UCL		20120730	P
UniProtKB	Q9ES03	Tbx20	involved_in	GO:0003143	embryonic heart tube morphogenesis	ECO:0000315	IMP	PMID:15901664		10090	BHF-UCL		20120730	P
UniProtKB	Q9ES03	Tbx20	involved_in	GO:0003203	endocardial cushion morphogenesis	ECO:0000315	IMP	PMID:15901664		10090	BHF-UCL		20120730	P
UniProtKB	Q9ES03	Tbx20	involved_in	GO:0003207	cardiac chamber formation	ECO:0000315	IMP	PMID:15901664		10090	BHF-UCL		20120730	P
UniProtKB	Q9ES03	Tbx20	involved_in	GO:0003344	pericardium morphogenesis	ECO:0000315	IMP	PMID:15901664		10090	BHF-UCL		20120730	P
UniProtKB	Q9ES03	Tbx20	involved_in	GO:0060045	positive regulation of cardiac muscle cell proliferation	ECO:0000315	IMP	PMID:15901664		10090	BHF-UCL		20120730	P
UniProtKB	Q9QUS4	Hey2	involved_in	GO:0061314	Notch signaling involved in heart development	ECO:0000305	IC	PMID:12372254	GO:0003214	10090	BHF-UCL		20120730	P
UniProtKB	Q9QUS4	Hey2	involved_in	GO:0000122	negative regulation of transcription by RNA polymerase II	ECO:0000315	IMP	PMID:17259303		10090	BHF-UCL	has_input(UniProtKB:Q60707)	20120730	P
UniProtKB	Q9QUS4	Hey2	involved_in	GO:0003150	muscular septum morphogenesis	ECO:0000315	IMP	PMID:12372254		10090	BHF-UCL		20120730	P
UniProtKB	Q9QUS4	Hey2	involved_in	GO:0003151	outflow tract morphogenesis	ECO:0000315	IMP	PMID:12372254		10090	BHF-UCL		20120730	P
UniProtKB	Q9QUS4	Hey2	involved_in	GO:0003184	pulmonary valve morphogenesis	ECO:0000315	IMP	PMID:12372254		10090	BHF-UCL		20120730	P
UniProtKB	Q9QUS4	Hey2	involved_in	GO:0003186	tricuspid valve morphogenesis	ECO:0000315	IMP	PMID:12372254		10090	BHF-UCL		20120730	P
UniProtKB	Q9QUS4	Hey2	involved_in	GO:0003214	cardiac left ventricle morphogenesis	ECO:0000315	IMP	PMID:12372254		10090	BHF-UCL		20120730	P
UniProtKB	Q9QUS4	Hey2	involved_in	GO:0003215	cardiac right ventricle morphogenesis	ECO:0000315	IMP	PMID:12372254		10090	BHF-UCL		20120730	P
UniProtKB	Q9QUS4	Hey2	involved_in	GO:0014031	mesenchymal cell development	ECO:0000315	IMP	PMID:17303760		10090	BHF-UCL		20120730	P
UniProtKB	Q9QUS4	Hey2	involved_in	GO:0045944	positive regulation of transcription by RNA polymerase II	ECO:0000315	IMP	PMID:17303760		10090	BHF-UCL		20120730	P
UniProtKB	Q9QUS4	Hey2	involved_in	GO:0035910	ascending aorta morphogenesis	ECO:0000315	IMP	PMID:12372254		10090	BHF-UCL		20120730	P
UniProtKB	Q9QUS4	Hey2	involved_in	GO:0060317	cardiac epithelial to mesenchymal transition	ECO:0000315	IMP	PMID:17303760		10090	BHF-UCL		20120730	P
UniProtKB	Q9QUS4	Hey2	involved_in	GO:0060347	heart trabecula formation	ECO:0000315	IMP	PMID:17259303		10090	BHF-UCL		20120730	P
UniProtKB	Q9QUS4	Hey2	involved_in	GO:0060411	cardiac septum morphogenesis	ECO:0000315	IMP	PMID:17259303		10090	BHF-UCL		20120730	P
UniProtKB	Q9QUS4	Hey2	involved_in	GO:0060412	ventricular septum morphogenesis	ECO:0000315	IMP	PMID:12372254		10090	BHF-UCL		20120730	P
UniProtKB	Q9QUS4	Hey2	involved_in	GO:0060413	atrial septum morphogenesis	ECO:0000315	IMP	PMID:12372254		10090	BHF-UCL		20120730	P
UniProtKB	Q9QUS4	Hey2	involved_in	GO:0061156	pulmonary artery morphogenesis	ECO:0000315	IMP	PMID:12372254		10090	BHF-UCL		20120730	P
UniProtKB	Q9UBP5	HEY2	involved_in	GO:0061314	Notch signaling involved in heart development	ECO:0000305	IC	PMID:12372254	GO:0003214	9606	BHF-UCL		20120730	P
UniProtKB	Q9WV93	Hey1	involved_in	GO:0003151	outflow tract morphogenesis	ECO:0000316	IGI	PMID:17303760	UniProtKB:Q9DBX7	10090	BHF-UCL		20120730	P
UniProtKB	Q9WV93	Hey1	involved_in	GO:0003181	atrioventricular valve morphogenesis	ECO:0000316	IGI	PMID:17303760	UniProtKB:Q9DBX7	10090	BHF-UCL		20120730	P
UniProtKB	Q9WV93	Hey1	involved_in	GO:0003184	pulmonary valve morphogenesis	ECO:0000316	IGI	PMID:17303760	UniProtKB:Q9DBX7	10090	BHF-UCL		20120730	P
UniProtKB	Q9WV93	Hey1	involved_in	GO:0003203	endocardial cushion morphogenesis	ECO:0000316	IGI	PMID:17303760	UniProtKB:Q9DBX7	10090	BHF-UCL		20120730	P
UniProtKB	Q9WV93	Hey1	involved_in	GO:0014031	mesenchymal cell development	ECO:0000316	IGI	PMID:17303760	UniProtKB:Q9DBX7	10090	BHF-UCL		20120730	P
UniProtKB	Q9WV93	Hey1	involved_in	GO:0045944	positive regulation of transcription by RNA polymerase II	ECO:0000316	IGI	PMID:17303760	UniProtKB:Q9DBX7	10090	BHF-UCL		20120730	P
UniProtKB	Q9WV93	Hey1	involved_in	GO:0060317	cardiac epithelial to mesenchymal transition	ECO:0000316	IGI	PMID:17303760	UniProtKB:Q9DBX7	10090	BHF-UCL		20120730	P
UniProtKB	Q9WV93	Hey1	involved_in	GO:0060412	ventricular septum morphogenesis	ECO:0000316	IGI	PMID:17303760	UniProtKB:Q9DBX7	10090	BHF-UCL		20120730	P
UniProtKB	Q9WV93	Hey1	involved_in	GO:0000122	negative regulation of transcription by RNA polymerase II	ECO:0000315	IMP	PMID:17259303		10090	BHF-UCL	has_input(UniProtKB:Q60707)	20120730	P
UniProtKB	Q9WV93	Hey1	involved_in	GO:0003190	atrioventricular valve formation	ECO:0000315	IMP	PMID:17259303		10090	BHF-UCL		20120730	P
UniProtKB	Q9WV93	Hey1	involved_in	GO:0003208	cardiac ventricle morphogenesis	ECO:0000315	IMP	PMID:17303760		10090	BHF-UCL		20120730	P
UniProtKB	Q9WV93	Hey1	involved_in	GO:0060411	cardiac septum morphogenesis	ECO:0000315	IMP	PMID:17259303		10090	BHF-UCL		20120730	P
UniProtKB	P78504	JAG1	involved_in	GO:0061314	Notch signaling involved in heart development	ECO:0000305	IC	PMID:9207787	GO:0003184	9606	BHF-UCL		20120730	P
UniProtKB	P78504	JAG1	involved_in	GO:0003184	pulmonary valve morphogenesis	ECO:0000315	IMP	PMID:9207787		9606	BHF-UCL		20120730	P
UniProtKB	P78504	JAG1	involved_in	GO:0003184	pulmonary valve morphogenesis	ECO:0000315	IMP	PMID:20437614		9606	BHF-UCL		20120730	P
UniProtKB	P78504	JAG1	involved_in	GO:0045944	positive regulation of transcription by RNA polymerase II	ECO:0000315	IMP	PMID:20437614		9606	BHF-UCL		20120730	P
UniProtKB	P78504	JAG1	involved_in	GO:0061156	pulmonary artery morphogenesis	ECO:0000315	IMP	PMID:9207787		9606	BHF-UCL		20120730	P
UniProtKB	P78504	JAG1	involved_in	GO:0061314	Notch signaling involved in heart development	ECO:0000315	IMP	PMID:20437614		9606	BHF-UCL		20120730	P
UniProtKB	P31266	Rbpj	involved_in	GO:0060853	Notch signaling pathway involved in arterial endothelial cell fate commitment	ECO:0000305	IC	PMID:15466160	GO:0060844	10090	BHF-UCL		20120806	P
UniProtKB	P31266	Rbpj	involved_in	GO:0061344	regulation of cell adhesion involved in heart morphogenesis	ECO:0000305	IC	PMID:14701881	GO:0000122|GO:0001837	10090	BHF-UCL		20120806	P
UniProtKB	P31266	Rbpj	involved_in	GO:0000122	negative regulation of transcription by RNA polymerase II	ECO:0000315	IMP	PMID:14701881		10090	BHF-UCL	has_input(UniProtKB:P55284)	20120806	P
UniProtKB	P31266	Rbpj	involved_in	GO:0045944	positive regulation of transcription by RNA polymerase II	ECO:0000315	IMP	PMID:14701881		10090	BHF-UCL	has_input(UniProtKB:Q9JI71),occurs_in(UBERON:0002165)|has_input(UniProtKB:Q61483),occurs_in(UBERON:0000948)|has_input(UniProtKB:Q01705),occurs_in(UBERON:0000948)|has_input(UniProtKB:Q61982),occurs_in(UBERON:0000948)|has_input(UniProtKB:Q9WV93),occurs_in(UBERON:0002165)|has_input(UniProtKB:Q02085),occurs_in(UBERON:0000948)	20120806	P
UniProtKB	P31266	Rbpj	involved_in	GO:0060844	arterial endothelial cell fate commitment	ECO:0000315	IMP	PMID:15466160		10090	BHF-UCL		20120806	P
UniProtKB	P35428	Hes1	involved_in	GO:0000122	negative regulation of transcription by RNA polymerase II	ECO:0000315	IMP	PMID:19609448		10090	BHF-UCL	has_input(UniProtKB:P46414),occurs_in(UBERON:0009889)	20120806	P
UniProtKB	P35428	Hes1	involved_in	GO:0045944	positive regulation of transcription by RNA polymerase II	ECO:0000315	IMP	PMID:19609448		10090	BHF-UCL	occurs_in(UBERON:0002539),has_input(UniProtKB:P62965)	20120806	P
UniProtKB	P46531	NOTCH1	involved_in	GO:0003184	pulmonary valve morphogenesis	ECO:0000315	IMP	PMID:16025100		9606	BHF-UCL		20120806	P
UniProtKB	P46531	NOTCH1	involved_in	GO:0003192	mitral valve formation	ECO:0000315	IMP	PMID:16025100		9606	BHF-UCL		20120806	P
UniProtKB	P46531	NOTCH1	involved_in	GO:0060412	ventricular septum morphogenesis	ECO:0000315	IMP	PMID:16025100		9606	BHF-UCL		20120806	P
UniProtKB	P46531	NOTCH1	involved_in	GO:0061314	Notch signaling involved in heart development	ECO:0000315	IMP	PMID:16025100		9606	BHF-UCL		20120806	P
UniProtKB	P97469	Snai2	involved_in	GO:2001028	positive regulation of endothelial cell chemotaxis	ECO:0000305	IC	PMID:18663143	GO:0003273	10090	BHF-UCL		20120806	P
UniProtKB	Q01705	Notch1	involved_in	GO:0061344	regulation of cell adhesion involved in heart morphogenesis	ECO:0000305	IC	PMID:14701881	GO:0000122|GO:0001837	10090	BHF-UCL		20120806	P
UniProtKB	Q01705	Notch1	involved_in	GO:0000122	negative regulation of transcription by RNA polymerase II	ECO:0000315	IMP	PMID:14701881		10090	BHF-UCL	has_input(UniProtKB:P55284)	20120806	P
UniProtKB	Q01705	Notch1	involved_in	GO:0000122	negative regulation of transcription by RNA polymerase II	ECO:0000315	IMP	PMID:16025100		10090	BHF-UCL	has_input(UniProtKB:Q08775)	20120806	P
UniProtKB	Q01705	Notch1	involved_in	GO:0045944	positive regulation of transcription by RNA polymerase II	ECO:0000315	IMP	PMID:17303760		10090	BHF-UCL	has_input(UniProtKB:P33434)	20120806	P
UniProtKB	Q01705	Notch1	involved_in	GO:0045944	positive regulation of transcription by RNA polymerase II	ECO:0000315	IMP	PMID:14701881		10090	BHF-UCL	has_input(UniProtKB:Q9JI71),occurs_in(UBERON:0002165)|has_input(UniProtKB:Q61483),occurs_in(UBERON:0000948)|has_input(UniProtKB:Q9WV93),occurs_in(UBERON:0002165)	20120806	P
UniProtKB	Q01705	Notch1	involved_in	GO:0045944	positive regulation of transcription by RNA polymerase II	ECO:0000315	IMP	PMID:16025100		10090	BHF-UCL	has_input(UniProtKB:Q9WV93)|has_input(UniProtKB:Q9QUS4)	20120806	P
UniProtKB	Q04721	NOTCH2	involved_in	GO:0003184	pulmonary valve morphogenesis	ECO:0000315	IMP	PMID:16773578		9606	BHF-UCL		20120806	P
UniProtKB	Q06330	RBPJ	involved_in	GO:0000122	negative regulation of transcription by RNA polymerase II	ECO:0000315	IMP	PMID:18663143		9606	BHF-UCL		20120806	P
UniProtKB	Q06330	RBPJ	involved_in	GO:0007219	Notch signaling pathway	ECO:0000315	IMP	PMID:18663143		9606	BHF-UCL		20120806	P
UniProtKB	Q06330	RBPJ	involved_in	GO:0045944	positive regulation of transcription by RNA polymerase II	ECO:0000315	IMP	PMID:18663143		9606	BHF-UCL		20120806	P
UniProtKB	Q9ES03	Tbx20	involved_in	GO:0000122	negative regulation of transcription by RNA polymerase II	ECO:0000315	IMP	PMID:15901664		10090	BHF-UCL	has_input(UniProtKB:Q60707)|has_input(UniProtKB:Q9R1Z8)	20120806	P
UniProtKB	Q9QUS4	Hey2	involved_in	GO:0000122	negative regulation of transcription by RNA polymerase II	ECO:0000315	IMP	PMID:16025100		10090	BHF-UCL	has_input(UniProtKB:Q08775)	20120806	P
UniProtKB	Q9WV93	Hey1	involved_in	GO:0000122	negative regulation of transcription by RNA polymerase II	ECO:0000314	IDA	PMID:16025100		10090	BHF-UCL	has_input(UniProtKB:Q08775)	20120806	P
UniProtKB	Q9WV60	Gsk3b	located_in	GO:0048471	perinuclear region of cytoplasm	ECO:0000314	IDA	PMID:20890042		10090	BHF-UCL		20120806	C
UniProtKB	Q6DGB6	ccdc103	located_in	GO:0005737	cytoplasm	ECO:0000314	IDA	PMID:22581229		7955	BHF-UCL	part_of(CL:0000032)	20120810	C
UniProtKB	Q6DGB6	ccdc103	located_in	GO:0005930	axoneme	ECO:0000314	IDA	PMID:22581229		7955	BHF-UCL	part_of(CL:0000032)	20120810	C
UniProtKB	Q8IW40	CCDC103	located_in	GO:0005737	cytoplasm	ECO:0000250	ISS	PMID:22581229	UniProtKB:Q6DGB6	9606	BHF-UCL		20120810	C
UniProtKB	Q8IW40	CCDC103	located_in	GO:0005930	axoneme	ECO:0000250	ISS	PMID:22581229	UniProtKB:Q6DGB6	9606	BHF-UCL		20120810	C
UniProtKB	Q9QXX0	Jag1	involved_in	GO:0061314	Notch signaling involved in heart development	ECO:0000315	IMP	PMID:19509466		10090	BHF-UCL		20120813	P
UniProtKB	Q6AZT7	nphp3	involved_in	GO:0060027	convergent extension involved in gastrulation	ECO:0000315	IMP	PMID:18371931		8355	BHF-UCL		20120814	P
UniProtKB	Q7TNH6	Nphp3	involved_in	GO:0007368	determination of left/right symmetry	ECO:0000315	IMP	PMID:18371931		10090	BHF-UCL		20120814	P
UniProtKB	Q7TNH6	Nphp3	involved_in	GO:0060271	cilium assembly	ECO:0000315	IMP	PMID:18371931		10090	BHF-UCL		20120814	P
UniProtKB	Q7TNH6	Nphp3	involved_in	GO:0060993	kidney morphogenesis	ECO:0000315	IMP	PMID:18371931		10090	BHF-UCL		20120814	P
UniProtKB	Q7Z494	NPHP3	involved_in	GO:2000167	regulation of planar cell polarity pathway involved in neural tube closure	ECO:0000305	IC	PMID:18371931	GO:0060027	9606	BHF-UCL		20120814	P
UniProtKB	Q7Z494	NPHP3	involved_in	GO:0060027	convergent extension involved in gastrulation	ECO:0000316	IGI	PMID:18371931	UniProtKB:Q6AZT7	9606	BHF-UCL		20120814	P
UniProtKB	Q7Z494	NPHP3	involved_in	GO:0007368	determination of left/right symmetry	ECO:0000315	IMP	PMID:18371931		9606	BHF-UCL		20120814	P
UniProtKB	Q7Z494	NPHP3	involved_in	GO:0072189	ureter development	ECO:0000315	IMP	PMID:18371931		9606	BHF-UCL		20120814	P
UniProtKB	Q7Z494	NPHP3	involved_in	GO:0060993	kidney morphogenesis	ECO:0000315	IMP	PMID:18371931		9606	BHF-UCL		20120814	P
UniProtKB	Q04771	ACVR1	involved_in	GO:0061445	endocardial cushion cell fate commitment	ECO:0000315	IMP	PMID:19506109		9606	BHF-UCL		20120822	P
UniProtKB	P15692	VEGFA	involved_in	GO:0045944	positive regulation of transcription by RNA polymerase II	ECO:0000315	IMP	PMID:18093989		9606	BHF-UCL		20120920	P
UniProtKB	P31240	Pdgfb	involved_in	GO:0038033	positive regulation of endothelial cell chemotaxis by VEGF-activated vascular endothelial growth factor receptor signaling pathway	ECO:0000304	TAS	PMID:18663143		10090	BHF-UCL		20120920	P
UniProtKB	P31266	Rbpj	involved_in	GO:0036302	atrioventricular canal development	ECO:0000315	IMP	PMID:14701881		10090	BHF-UCL		20120920	P
UniProtKB	Q00731-3	Vegfa	involved_in	GO:0036303	lymph vessel morphogenesis	ECO:0000315	IMP	PMID:18093989		10090	BHF-UCL		20120920	P
UniProtKB	P15692	VEGFA	involved_in	GO:0000122	negative regulation of transcription by RNA polymerase II	ECO:0000314	IDA	PMID:18093989		9606	BHF-UCL	has_input(UniProtKB:P24468),occurs_in(UBERON:0001621),occurs_in(CL:0000115)	20120924	P
UniProtKB	P15692-4	VEGFA	involved_in	GO:0045944	positive regulation of transcription by RNA polymerase II	ECO:0000314	IDA	PMID:18093989		9606	BHF-UCL	has_input(UniProtKB:P52799),occurs_in(CL:0000115),occurs_in(UBERON:0001621)|has_input(UniProtKB:Q14469),occurs_in(CL:0000115),occurs_in(UBERON:0001621)|has_input(UniProtKB:Q9NR61),occurs_in(CL:0000115),occurs_in(UBERON:0001621)|has_input(UniProtKB:Q99466),occurs_in(CL:0000115),occurs_in(UBERON:0001621)|has_input(UniProtKB:P46531),occurs_in(CL:0000115),occurs_in(UBERON:0001621)	20120924	P
UniProtKB	Q60707	Tbx2	involved_in	GO:1901208	negative regulation of heart looping	ECO:0000315	IMP	PMID:15042700		10090	BHF-UCL		20120924	P
UniProtKB	Q60707	Tbx2	involved_in	GO:1901211	negative regulation of cardiac chamber formation	ECO:0000315	IMP	PMID:15042700		10090	BHF-UCL		20120924	P
UniProtKB	Q60707	Tbx2	involved_in	GO:0036302	atrioventricular canal development	ECO:0000315	IMP	PMID:15459098		10090	BHF-UCL		20120924	P
UniProtKB	Q9ES03	Tbx20	involved_in	GO:0036306	embryonic heart tube elongation	ECO:0000315	IMP	PMID:15901664		10090	BHF-UCL		20120925	P
UniProtKB	P78504	JAG1	located_in	GO:0005886	plasma membrane	ECO:0000314	IDA	PMID:20437614		9606	BHF-UCL		20120925	C
UniProtKB	P41136	Id2	involved_in	GO:0003149	membranous septum morphogenesis	ECO:0000315	IMP	PMID:21330551		10090	BHF-UCL		20121129	P
UniProtKB	P43694	GATA4	involved_in	GO:0045944	positive regulation of transcription by RNA polymerase II	ECO:0000314	IDA	PMID:21330551		9606	BHF-UCL	has_input(UniProtKB:P41136)	20121129	P
UniProtKB	P43694	GATA4	involved_in	GO:0003197	endocardial cushion development	ECO:0000315	IMP	PMID:21330551		9606	BHF-UCL		20121129	P
UniProtKB	P43694	GATA4	enables	GO:0070410	co-SMAD binding	ECO:0000353	IPI	PMID:21330551	UniProtKB:P97471	9606	BHF-UCL		20121129	F
UniProtKB	P97471	Smad4	involved_in	GO:0045944	positive regulation of transcription by RNA polymerase II	ECO:0000314	IDA	PMID:21330551		10090	BHF-UCL	has_input(UniProtKB:P41136)	20121129	P
UniProtKB	P97471	Smad4	involved_in	GO:0003190	atrioventricular valve formation	ECO:0000316	IGI	PMID:21330551	UniProtKB:Q08369	10090	BHF-UCL		20121129	P
UniProtKB	P97471	Smad4	involved_in	GO:0003279	cardiac septum development	ECO:0000316	IGI	PMID:21330551	UniProtKB:Q08369	10090	BHF-UCL		20121129	P
UniProtKB	P97471	Smad4	involved_in	GO:0036302	atrioventricular canal development	ECO:0000316	IGI	PMID:21330551	UniProtKB:Q08369	10090	BHF-UCL		20121129	P
UniProtKB	P97471	Smad4	involved_in	GO:0003198	epithelial to mesenchymal transition involved in endocardial cushion formation	ECO:0000315	IMP	PMID:21330551		10090	BHF-UCL		20121129	P
UniProtKB	P97471	Smad4	involved_in	GO:0003251	positive regulation of cell proliferation involved in heart valve morphogenesis	ECO:0000315	IMP	PMID:21330551		10090	BHF-UCL		20121129	P
UniProtKB	P97471	Smad4	involved_in	GO:0042118	endothelial cell activation	ECO:0000315	IMP	PMID:21330551		10090	BHF-UCL		20121129	P
UniProtKB	P97471	Smad4	involved_in	GO:0060956	endocardial cell differentiation	ECO:0000315	IMP	PMID:21330551		10090	BHF-UCL		20121129	P
UniProtKB	P97471	Smad4	enables	GO:0061629	RNA polymerase II-specific DNA-binding transcription factor binding	ECO:0000353	IPI	PMID:21330551	UniProtKB:P43694	10090	BHF-UCL		20121129	F
UniProtKB	Q08369	Gata4	involved_in	GO:0003190	atrioventricular valve formation	ECO:0000316	IGI	PMID:21330551	UniProtKB:P97471	10090	BHF-UCL		20121129	P
UniProtKB	Q08369	Gata4	involved_in	GO:0003279	cardiac septum development	ECO:0000316	IGI	PMID:21330551	UniProtKB:P97471	10090	BHF-UCL		20121129	P
UniProtKB	Q08369	Gata4	involved_in	GO:0036302	atrioventricular canal development	ECO:0000316	IGI	PMID:21330551	UniProtKB:P97471	10090	BHF-UCL		20121129	P
UniProtKB	P36382	GJA5	involved_in	GO:0003151	outflow tract morphogenesis	ECO:0000315	IMP	PMID:22199024		9606	BHF-UCL		20130129	P
UniProtKB	P36382	GJA5	involved_in	GO:0003174	mitral valve development	ECO:0000315	IMP	PMID:22199024		9606	BHF-UCL		20130129	P
UniProtKB	P36382	GJA5	involved_in	GO:0003193	pulmonary valve formation	ECO:0000315	IMP	PMID:22199024		9606	BHF-UCL		20130129	P
UniProtKB	P36382	GJA5	involved_in	GO:0003281	ventricular septum development	ECO:0000315	IMP	PMID:22199024		9606	BHF-UCL		20130129	P
UniProtKB	P36382	GJA5	involved_in	GO:0003283	atrial septum development	ECO:0000315	IMP	PMID:22199024		9606	BHF-UCL		20130129	P
UniProtKB	Q7Z494	NPHP3	involved_in	GO:0001947	heart looping	ECO:0000315	IMP	PMID:18371931		9606	BHF-UCL		20130228	P
UniProtKB	Q7Z494	NPHP3	involved_in	GO:0003283	atrial septum development	ECO:0000315	IMP	PMID:18371931		9606	BHF-UCL		20130228	P
UniProtKB	Q7Z494	NPHP3	involved_in	GO:0071909	determination of stomach left/right asymmetry	ECO:0000315	IMP	PMID:18371931		9606	BHF-UCL		20130228	P
UniProtKB	Q8NEP3	DNAAF1	involved_in	GO:0001947	heart looping	ECO:0000315	IMP	PMID:19944400		9606	BHF-UCL		20130228	P
UniProtKB	Q4G0X9	CCDC40	involved_in	GO:0001947	heart looping	ECO:0000315	IMP	PMID:22693285		9606	BHF-UCL		20130228	P
UniProtKB	Q4G0X9	CCDC40	involved_in	GO:0071907	determination of digestive tract left/right asymmetry	ECO:0000315	IMP	PMID:22693285		9606	BHF-UCL		20130228	P
UniProtKB	Q4G0X9	CCDC40	involved_in	GO:0035469	determination of pancreatic left/right asymmetry	ECO:0000315	IMP	PMID:22693285		9606	BHF-UCL		20130228	P
UniProtKB	Q4G0X9	CCDC40	involved_in	GO:0030324	lung development	ECO:0000315	IMP	PMID:22693285		9606	BHF-UCL		20130228	P
UniProtKB	Q7Z494	NPHP3	involved_in	GO:0001822	kidney development	ECO:0000315	IMP	PMID:20007846		9606	BHF-UCL		20130228	P
UniProtKB	Q7Z494	NPHP3	involved_in	GO:0001947	heart looping	ECO:0000315	IMP	PMID:20007846		9606	BHF-UCL		20130228	P
UniProtKB	Q7Z494	NPHP3	involved_in	GO:0071908	determination of intestine left/right asymmetry	ECO:0000315	IMP	PMID:20007846		9606	BHF-UCL		20130228	P
UniProtKB	Q7Z494	NPHP3	involved_in	GO:0071910	determination of liver left/right asymmetry	ECO:0000315	IMP	PMID:20007846		9606	BHF-UCL		20130228	P
UniProtKB	Q7Z494	NPHP3	involved_in	GO:0035469	determination of pancreatic left/right asymmetry	ECO:0000315	IMP	PMID:20007846		9606	BHF-UCL		20130228	P
UniProtKB	Q7Z494	NPHP3	involved_in	GO:0030324	lung development	ECO:0000315	IMP	PMID:20007846		9606	BHF-UCL		20130228	P
UniProtKB	Q8IW40	CCDC103	involved_in	GO:0001947	heart looping	ECO:0000315	IMP	PMID:22581229		9606	BHF-UCL		20130228	P
UniProtKB	Q8IW40	CCDC103	involved_in	GO:0071907	determination of digestive tract left/right asymmetry	ECO:0000315	IMP	PMID:22581229		9606	BHF-UCL		20130228	P
UniProtKB	Q9UFE4	CCDC39	involved_in	GO:0001947	heart looping	ECO:0000315	IMP	PMID:22693285		9606	BHF-UCL		20130228	P
UniProtKB	Q9UFE4	CCDC39	involved_in	GO:0071907	determination of digestive tract left/right asymmetry	ECO:0000315	IMP	PMID:22693285		9606	BHF-UCL		20130228	P
UniProtKB	Q9UFE4	CCDC39	involved_in	GO:0035469	determination of pancreatic left/right asymmetry	ECO:0000315	IMP	PMID:22693285		9606	BHF-UCL		20130228	P
UniProtKB	Q9UFE4	CCDC39	involved_in	GO:0030324	lung development	ECO:0000315	IMP	PMID:22693285		9606	BHF-UCL		20130228	P
UniProtKB	Q06124	PTPN11	involved_in	GO:0007507	heart development	ECO:0000315	IMP	PMID:12058348		9606	BHF-UCL		20130301	P
UniProtKB	Q06124	PTPN11	involved_in	GO:0048806	genitalia development	ECO:0000315	IMP	PMID:12058348		9606	BHF-UCL		20130301	P
UniProtKB	Q06124	PTPN11	involved_in	GO:0048839	inner ear development	ECO:0000315	IMP	PMID:12058348		9606	BHF-UCL		20130301	P
UniProtKB	Q06124	PTPN11	involved_in	GO:0036302	atrioventricular canal development	ECO:0000315	IMP	PMID:12058348		9606	BHF-UCL		20130301	P
UniProtKB	Q13563	PKD2	involved_in	GO:0001947	heart looping	ECO:0000315	IMP	PMID:21719175		9606	BHF-UCL		20130301	P
UniProtKB	Q13563	PKD2	involved_in	GO:0071910	determination of liver left/right asymmetry	ECO:0000315	IMP	PMID:21719175		9606	BHF-UCL		20130301	P
UniProtKB	Q4G0X9	CCDC40	involved_in	GO:0071910	determination of liver left/right asymmetry	ECO:0000315	IMP	PMID:22693285		9606	BHF-UCL		20130301	P
UniProtKB	Q8NEP3	DNAAF1	involved_in	GO:0001947	heart looping	ECO:0000315	IMP	PMID:19944405		9606	BHF-UCL		20130301	P
UniProtKB	Q8NEP3	DNAAF1	involved_in	GO:0071907	determination of digestive tract left/right asymmetry	ECO:0000315	IMP	PMID:19944405		9606	BHF-UCL		20130301	P
UniProtKB	Q8NEP3	DNAAF1	involved_in	GO:0071910	determination of liver left/right asymmetry	ECO:0000315	IMP	PMID:19944405		9606	BHF-UCL		20130301	P
UniProtKB	Q8NEP3	DNAAF1	involved_in	GO:0035469	determination of pancreatic left/right asymmetry	ECO:0000315	IMP	PMID:19944405		9606	BHF-UCL		20130301	P
UniProtKB	Q8NEP3	DNAAF1	involved_in	GO:0030324	lung development	ECO:0000315	IMP	PMID:19944405		9606	BHF-UCL		20130301	P
UniProtKB	Q9UFE4	CCDC39	involved_in	GO:0071910	determination of liver left/right asymmetry	ECO:0000315	IMP	PMID:22693285		9606	BHF-UCL		20130301	P
UniProtKB	O60481	ZIC3	involved_in	GO:0001947	heart looping	ECO:0000315	IMP	PMID:9354794		9606	BHF-UCL		20130304	P
UniProtKB	O60481	ZIC3	involved_in	GO:0071907	determination of digestive tract left/right asymmetry	ECO:0000315	IMP	PMID:9354794		9606	BHF-UCL		20130304	P
UniProtKB	O60481	ZIC3	involved_in	GO:0071910	determination of liver left/right asymmetry	ECO:0000315	IMP	PMID:9354794		9606	BHF-UCL		20130304	P
UniProtKB	O60481	ZIC3	involved_in	GO:0035469	determination of pancreatic left/right asymmetry	ECO:0000315	IMP	PMID:9354794		9606	BHF-UCL		20130304	P
UniProtKB	O60481	ZIC3	involved_in	GO:0030324	lung development	ECO:0000315	IMP	PMID:9354794		9606	BHF-UCL		20130304	P
UniProtKB	Q8IW40	CCDC103	involved_in	GO:0060287	epithelial cilium movement involved in determination of left/right asymmetry	ECO:0000305	IC	PMID:22581229	GO:0001947|GO:0003341	9606	BHF-UCL		20130307	P
UniProtKB	Q8NEP3	DNAAF1	involved_in	GO:0060287	epithelial cilium movement involved in determination of left/right asymmetry	ECO:0000305	IC	PMID:19944405	GO:0001947|GO:0003341	9606	BHF-UCL		20130307	P
UniProtKB	Q09JZ4	ODA7	involved_in	GO:0003356	regulation of cilium beat frequency	ECO:0000315	IMP	PMID:19944405		3055	BHF-UCL		20130708	P
UniProtKB	E9PY46	Ift140	located_in	GO:0005929	cilium	ECO:0000314	IDA	PMID:21209331		10090	BHF-UCL		20140317	C
UniProtKB	P28741	Kif3a	involved_in	GO:0021904	dorsal/ventral neural tube patterning	ECO:0000315	IMP	PMID:21209331		10090	BHF-UCL		20140317	P
UniProtKB	P28741	Kif3a	involved_in	GO:0060271	cilium assembly	ECO:0000315	IMP	PMID:21209331		10090	BHF-UCL		20140317	P
UniProtKB	P56726	Smo	located_in	GO:0005929	cilium	ECO:0000314	IDA	PMID:21209331		10090	BHF-UCL		20140317	C
UniProtKB	P56726	Smo	involved_in	GO:0021910	smoothened signaling pathway involved in ventral spinal cord patterning	ECO:0000315	IMP	PMID:21209331		10090	BHF-UCL		20140317	P
UniProtKB	Q0VGT2	Gli2	located_in	GO:0005929	cilium	ECO:0000314	IDA	PMID:21209331		10090	BHF-UCL		20140317	C
UniProtKB	Q61371	Ift88	located_in	GO:0005929	cilium	ECO:0000314	IDA	PMID:21209331		10090	BHF-UCL		20140317	C
UniProtKB	Q61602	Gli3	located_in	GO:0005929	cilium	ECO:0000314	IDA	PMID:21209331		10090	BHF-UCL		20140317	C
UniProtKB	Q62226	Shh	involved_in	GO:0021904	dorsal/ventral neural tube patterning	ECO:0000315	IMP	PMID:21209331		10090	BHF-UCL		20140317	P
UniProtKB	Q640N2	Arl13b	located_in	GO:0005929	cilium	ECO:0000314	IDA	PMID:21209331		10090	BHF-UCL		20140317	C
UniProtKB	Q6NWV3	Ift122	located_in	GO:0036064	ciliary basal body	ECO:0000314	IDA	PMID:21209331		10090	BHF-UCL		20140317	C
UniProtKB	Q6NWV3	Ift122	involved_in	GO:0021914	negative regulation of smoothened signaling pathway involved in ventral spinal cord patterning	ECO:0000315	IMP	PMID:21209331		10090	BHF-UCL		20140317	P
UniProtKB	Q6NWV3	Ift122	involved_in	GO:0007227	signal transduction downstream of smoothened	ECO:0000315	IMP	PMID:21209331		10090	BHF-UCL		20140317	P
UniProtKB	Q6NWV3	Ift122	involved_in	GO:0072594	establishment of protein localization to organelle	ECO:0000315	IMP	PMID:21209331		10090	BHF-UCL	has_input(UniProtKB:Q61371)|has_input(UniProtKB:Q8BXG3)|has_input(UniProtKB:E9PY46)|has_input(UniProtKB:Q0VGT2)|has_input(UniProtKB:Q61602)	20140317	P
UniProtKB	Q6NWV3	Ift122	involved_in	GO:0035115	embryonic forelimb morphogenesis	ECO:0000315	IMP	PMID:21209331		10090	BHF-UCL		20140317	P
UniProtKB	Q6NWV3	Ift122	involved_in	GO:0035720	intraciliary anterograde transport	ECO:0000315	IMP	PMID:21209331		10090	BHF-UCL	has_input(UniProtKB:O88413)	20140317	P
UniProtKB	Q6NWV3	Ift122	involved_in	GO:0060971	embryonic heart tube left/right pattern formation	ECO:0000315	IMP	PMID:21209331		10090	BHF-UCL		20140317	P
UniProtKB	Q8BXG3	Ift57	located_in	GO:0005929	cilium	ECO:0000314	IDA	PMID:21209331		10090	BHF-UCL		20140317	C
UniProtKB	Q9Z0P7	Sufu	located_in	GO:0005929	cilium	ECO:0000314	IDA	PMID:21209331		10090	BHF-UCL		20140317	C
UniProtKB	Q12809	KCNH2	part_of	GO:0008076	voltage-gated potassium channel complex	ECO:0000315	IMP	PMID:25281747		9606	BHF-UCL		20150223	C
UniProtKB	E9QHE3	rnf207b	involved_in	GO:1901207	regulation of heart looping	ECO:0000315	IMP	PMID:25281747		7955	BHF-UCL		20150224	P
UniProtKB	E9QHE3	rnf207b	involved_in	GO:0055117	regulation of cardiac muscle contraction	ECO:0000315	IMP	PMID:25281747		7955	BHF-UCL		20150224	P
UniProtKB	P11142	HSPA8	enables	GO:0055131	C3HC4-type RING finger domain binding	ECO:0000353	IPI	PMID:25281747	UniProtKB:Q6ZRF8	9606	BHF-UCL		20150224	F
UniProtKB	P31689	DNAJA1	enables	GO:0055131	C3HC4-type RING finger domain binding	ECO:0000353	IPI	PMID:25281747	UniProtKB:Q6ZRF8	9606	BHF-UCL		20150224	F
UniProtKB	Q12809	KCNH2	located_in	GO:0048471	perinuclear region of cytoplasm	ECO:0000315	IMP	PMID:25281747		9606	BHF-UCL		20150224	C
UniProtKB	Q12809	KCNH2	enables	GO:0055131	C3HC4-type RING finger domain binding	ECO:0000353	IPI	PMID:25281747	UniProtKB:Q6ZRF8	9606	BHF-UCL		20150224	F
UniProtKB	Q6ZRF8	RNF207	located_in	GO:0048471	perinuclear region of cytoplasm	ECO:0000315	IMP	PMID:25281747		9606	BHF-UCL		20150224	C
UniProtKB	Q6ZRF8	RNF207	involved_in	GO:0010628	positive regulation of gene expression	ECO:0000315	IMP	PMID:25281747		9606	BHF-UCL	has_input(UniProtKB:Q12809)	20150224	P
UniProtKB	Q6ZRF8	RNF207	enables	GO:0005515	protein binding	ECO:0000353	IPI	PMID:25281747	UniProtKB:P11142	9606	BHF-UCL		20150224	F
UniProtKB	Q6ZRF8	RNF207	enables	GO:0051087	protein-folding chaperone binding	ECO:0000353	IPI	PMID:25281747	UniProtKB:P31689	9606	BHF-UCL		20150224	F
UniProtKB	E9QHE3	rnf207b	involved_in	GO:0086019	cell-cell signaling involved in cardiac conduction	ECO:0000315	IMP	PMID:25281747		7955	BHF-UCL		20150227	P
UniProtKB	Q6ZRF8	RNF207	enables	GO:0044325	transmembrane transporter binding	ECO:0000353	IPI	PMID:25281747	UniProtKB:Q12809	9606	BHF-UCL		20150227	F
UniProtKB	P0DMV8	HSPA1A	involved_in	GO:0010628	positive regulation of gene expression	ECO:0000315	IMP	PMID:25281747		9606	BHF-UCL	has_input(UniProtKB:Q12809)	20150616	P
UniProtKB	P0DMV9	HSPA1B	involved_in	GO:0010628	positive regulation of gene expression	ECO:0000315	IMP	PMID:25281747		9606	BHF-UCL	has_input(UniProtKB:Q12809)	20150616	P
UniProtKB	B5DFH3	Spry1	located_in	GO:0005829	cytosol	ECO:0000314	IDA	PMID:23441172		10116	BHF-UCL	part_of(CL:0000077),part_of(UBERON:0001082)	20150728	C
UniProtKB	Q9JID1	Pdcd4	located_in	GO:0005634	nucleus	ECO:0000314	IDA	PMID:23441172		10116	BHF-UCL	part_of(CL:0000077),part_of(UBERON:0001082)	20150728	C
UniProtKB	P0DMV8	HSPA1A	enables	GO:0055131	C3HC4-type RING finger domain binding	ECO:0000353	IPI	PMID:25281747	UniProtKB:Q6ZRF8	9606	BHF-UCL		20150816	F
UniProtKB	P0DMV9	HSPA1B	enables	GO:0055131	C3HC4-type RING finger domain binding	ECO:0000353	IPI	PMID:25281747	UniProtKB:Q6ZRF8	9606	BHF-UCL		20150816	F
UniProtKB	Q6ZRF8	RNF207	enables	GO:0030544	Hsp70 protein binding	ECO:0000353	IPI	PMID:25281747	UniProtKB:P0DMV8	9606	BHF-UCL		20150816	F
UniProtKB	Q6ZRF8	RNF207	enables	GO:0030544	Hsp70 protein binding	ECO:0000353	IPI	PMID:25281747	UniProtKB:P0DMV9	9606	BHF-UCL		20150816	F
UniProtKB	Q15465	SHH	involved_in	GO:1900175	regulation of nodal signaling pathway involved in determination of lateral mesoderm left/right asymmetry	ECO:0000303	NAS	PMID:17507406		9606	BHF-UCL		20151105	P
UniProtKB	Q12809	KCNH2	located_in	GO:0005886	plasma membrane	ECO:0000315	IMP	PMID:25281747		9606	BHF-UCL		20151109	C
UniProtKB	P36895	Bmpr1a	involved_in	GO:1902895	positive regulation of miRNA transcription	ECO:0000314	IDA	PMID:21145505		10090	BHF-UCL	has_input(RNAcentral:URS000075EEC2_10090)	20160216	P
UniProtKB	P70340	Smad1	enables	GO:0070878	primary miRNA binding	ECO:0000314	IDA	PMID:21145505		10090	BHF-UCL	has_input(RNAcentral:URS000075EEC2_10090)	20160216	F
UniProtKB	O35182	Smad6	involved_in	GO:1902895	positive regulation of miRNA transcription	ECO:0000315	IMP	PMID:21145505		10090	BHF-UCL	has_input(RNAcentral:URS000075EEC2_10090)	20160217	P
UniProtKB	P21274	Bmp2	involved_in	GO:1902895	positive regulation of miRNA transcription	ECO:0000316	IGI	PMID:21145505	UniProtKB:P21275	10090	BHF-UCL	has_input(RNAcentral:URS000075EEC2_10090),has_input(RNAcentral:URS00002075FA_10090),has_input(RNAcentral:URS0000574A2C_10090)	20160217	P
UniProtKB	P21274	Bmp2	involved_in	GO:0055007	cardiac muscle cell differentiation	ECO:0000316	IGI	PMID:21145505	UniProtKB:P21275	10090	BHF-UCL	occurs_in(UBERON:0004145)	20160217	P
UniProtKB	P21275	Bmp4	involved_in	GO:1902895	positive regulation of miRNA transcription	ECO:0000316	IGI	PMID:21145505	UniProtKB:P21274	10090	BHF-UCL	has_input(RNAcentral:URS000075EEC2_10090),has_input(RNAcentral:URS00002075FA_10090),has_input(RNAcentral:URS0000574A2C_10090)	20160217	P
UniProtKB	P21275	Bmp4	involved_in	GO:0055007	cardiac muscle cell differentiation	ECO:0000316	IGI	PMID:21145505	UniProtKB:P21274	10090	BHF-UCL	occurs_in(UBERON:0004145)	20160217	P
UniProtKB	P70340	Smad1	involved_in	GO:1902895	positive regulation of miRNA transcription	ECO:0000315	IMP	PMID:21145505		10090	BHF-UCL	has_input(RNAcentral:URS000075EEC2_10090)	20160217	P
UniProtKB	P21275	Bmp4	involved_in	GO:0003151	outflow tract morphogenesis	ECO:0000316	IGI	PMID:21145505	RNAcentral:URS000075EEC2_10090	10090	BHF-UCL	occurs_in(UBERON:0000922)	20160223	P
UniProtKB	P21275	Bmp4	involved_in	GO:0003151	outflow tract morphogenesis	ECO:0000316	IGI	PMID:21145505	RNAcentral:URS00002075FA_10090,RNAcentral:URS0000574A2C_10090	10090	BHF-UCL	occurs_in(UBERON:0000922)	20160224	P
UniProtKB	E9QHE3	rnf207b	involved_in	GO:1903762	positive regulation of voltage-gated potassium channel activity involved in ventricular cardiac muscle cell action potential repolarization	ECO:0000315	IMP	PMID:25281747		7955	BHF-UCL		20160311	P
UniProtKB	E9QHE3	rnf207b	involved_in	GO:1903954	positive regulation of voltage-gated potassium channel activity involved in atrial cardiac muscle cell action potential repolarization	ECO:0000315	IMP	PMID:25281747		7955	BHF-UCL		20160311	P
UniProtKB	Q12809	KCNH2	enables	GO:0005251	delayed rectifier potassium channel activity	ECO:0000316	IGI	PMID:25281747	UniProtKB:Q6ZRF8	9606	BHF-UCL		20160311	F
UniProtKB	Q12809	KCNH2	enables	GO:0086008	voltage-gated potassium channel activity involved in cardiac muscle cell action potential repolarization	ECO:0000305	IC	PMID:25281747	GO:0005251	9606	BHF-UCL		20160311	F
UniProtKB	Q12809	KCNH2	involved_in	GO:0097623	potassium ion export across plasma membrane	ECO:0000316	IGI	PMID:25281747	UniProtKB:Q6ZRF8	9606	BHF-UCL		20160311	P
UniProtKB	Q6ZRF8	RNF207	involved_in	GO:1902261	positive regulation of delayed rectifier potassium channel activity	ECO:0000316	IGI	PMID:25281747	UniProtKB:Q12809	9606	BHF-UCL	has_input(UniProtKB:Q12809)	20160311	P
UniProtKB	Q6ZRF8	RNF207	involved_in	GO:1903762	positive regulation of voltage-gated potassium channel activity involved in ventricular cardiac muscle cell action potential repolarization	ECO:0000315	IMP	PMID:25281747		9606	BHF-UCL		20160311	P
UniProtKB	P04202	Tgfb1	NOT|involved_in	GO:1905005	regulation of epithelial to mesenchymal transition involved in endocardial cushion formation	ECO:0000315	IMP	PMID:19161227		10090	BHF-UCL		20160316	P
UniProtKB	P17125	Tgfb3	NOT|involved_in	GO:1905005	regulation of epithelial to mesenchymal transition involved in endocardial cushion formation	ECO:0000315	IMP	PMID:19161227		10090	BHF-UCL		20160316	P
UniProtKB	P27090	Tgfb2	involved_in	GO:1905006	negative regulation of epithelial to mesenchymal transition involved in endocardial cushion formation	ECO:0000315	IMP	PMID:19161227		10090	BHF-UCL	occurs_in(UBERON:0002087)	20160316	P
UniProtKB	P27090	Tgfb2	involved_in	GO:1905007	positive regulation of epithelial to mesenchymal transition involved in endocardial cushion formation	ECO:0000315	IMP	PMID:19161227		10090	BHF-UCL	occurs_in(UBERON:0002087)	20160316	P
UniProtKB	P27090	Tgfb2	involved_in	GO:0003203	endocardial cushion morphogenesis	ECO:0000315	IMP	PMID:19161227		10090	BHF-UCL	occurs_in(UBERON:0002087)	20160316	P
UniProtKB	P27090	Tgfb2	involved_in	GO:0046580	negative regulation of Ras protein signal transduction	ECO:0000315	IMP	PMID:19161227		10090	BHF-UCL	occurs_in(UBERON:0002087)	20160316	P
UniProtKB	Q62312	Tgfbr2	involved_in	GO:0001947	heart looping	ECO:0000315	IMP	PMID:17050629		10090	BHF-UCL	occurs_in(UBERON:0008307)	20160601	P
UniProtKB	Q62312	Tgfbr2	involved_in	GO:1905007	positive regulation of epithelial to mesenchymal transition involved in endocardial cushion formation	ECO:0000315	IMP	PMID:17050629		10090	BHF-UCL	occurs_in(UBERON:0002087),occurs_in(UBERON:0008307)	20160601	P
UniProtKB	Q62312	Tgfbr2	involved_in	GO:0003151	outflow tract morphogenesis	ECO:0000315	IMP	PMID:17050629		10090	BHF-UCL		20160601	P
UniProtKB	Q62312	Tgfbr2	involved_in	GO:0060412	ventricular septum morphogenesis	ECO:0000315	IMP	PMID:17050629		10090	BHF-UCL	occurs_in(UBERON:0002349)	20160601	P
UniProtKB	P10600	TGFB3	involved_in	GO:1905075	positive regulation of tight junction disassembly	ECO:0000314	IDA	PMID:18718461		9606	BHF-UCL	occurs_in(UBERON:0002348)	20160608	P
UniProtKB	P10600	TGFB3	involved_in	GO:0007179	transforming growth factor beta receptor signaling pathway	ECO:0000314	IDA	PMID:18718461		9606	BHF-UCL		20160608	P
UniProtKB	P10600	TGFB3	involved_in	GO:0010718	positive regulation of epithelial to mesenchymal transition	ECO:0000314	IDA	PMID:18718461		9606	BHF-UCL	occurs_in(UBERON:0002348)	20160608	P
UniProtKB	P10600	TGFB3	involved_in	GO:0051496	positive regulation of stress fiber assembly	ECO:0000314	IDA	PMID:18718461		9606	BHF-UCL	occurs_in(UBERON:0002348)	20160608	P
UniProtKB	Q63961	Eng	involved_in	GO:0001947	heart looping	ECO:0000315	IMP	PMID:19703439		10090	BHF-UCL		20160608	P
UniProtKB	Q63961	Eng	NOT|involved_in	GO:0002040	sprouting angiogenesis	ECO:0000315	IMP	PMID:19703439		10090	BHF-UCL		20160608	P
UniProtKB	Q63961	Eng	involved_in	GO:1905007	positive regulation of epithelial to mesenchymal transition involved in endocardial cushion formation	ECO:0000315	IMP	PMID:19703439		10090	BHF-UCL	occurs_in(UBERON:0002087)|occurs_in(UBERON:0002165)	20160608	P
UniProtKB	Q63961	Eng	NOT|involved_in	GO:1905072	cardiac jelly development	ECO:0000315	IMP	PMID:19703439		10090	BHF-UCL		20160608	P
UniProtKB	Q63961	Eng	involved_in	GO:0003203	endocardial cushion morphogenesis	ECO:0000315	IMP	PMID:19703439		10090	BHF-UCL	occurs_in(UBERON:0002087)	20160608	P
UniProtKB	Q63961	Eng	involved_in	GO:0003208	cardiac ventricle morphogenesis	ECO:0000315	IMP	PMID:19703439		10090	BHF-UCL		20160608	P
UniProtKB	Q63961	Eng	involved_in	GO:0003209	cardiac atrium morphogenesis	ECO:0000315	IMP	PMID:19703439		10090	BHF-UCL		20160608	P
UniProtKB	Q63961	Eng	involved_in	GO:0003222	ventricular trabecula myocardium morphogenesis	ECO:0000315	IMP	PMID:19703439		10090	BHF-UCL		20160608	P
UniProtKB	Q63961	Eng	involved_in	GO:0045944	positive regulation of transcription by RNA polymerase II	ECO:0000315	IMP	PMID:19703439	UniProtKB:Q02085	10090	BHF-UCL	occurs_in(UBERON:0002062),has_input(UniProtKB:Q02085)	20160608	P
UniProtKB	Q63961	Eng	involved_in	GO:0045944	positive regulation of transcription by RNA polymerase II	ECO:0000315	IMP	PMID:19703439		10090	BHF-UCL	occurs_in(UBERON:0000948),has_input(UniProtKB:P21274)	20160608	P
UniProtKB	Q64729	Tgfbr1	involved_in	GO:1905075	positive regulation of tight junction disassembly	ECO:0000316	IGI	PMID:18718461	UniProtKB:P10600	10090	BHF-UCL	occurs_in(UBERON:0002348)	20160608	P
UniProtKB	Q64729	Tgfbr1	involved_in	GO:0007179	transforming growth factor beta receptor signaling pathway	ECO:0000316	IGI	PMID:18718461	UniProtKB:P10600	10090	BHF-UCL	occurs_in(UBERON:0002348),happens_during(GO:0007507)	20160608	P
UniProtKB	Q64729	Tgfbr1	involved_in	GO:0010718	positive regulation of epithelial to mesenchymal transition	ECO:0000316	IGI	PMID:18718461	UniProtKB:P10600	10090	BHF-UCL	occurs_in(UBERON:0002348)	20160608	P
UniProtKB	Q64729	Tgfbr1	involved_in	GO:0051496	positive regulation of stress fiber assembly	ECO:0000316	IGI	PMID:18718461	UniProtKB:P10600	10090	BHF-UCL	occurs_in(UBERON:0002348)	20160608	P
UniProtKB	Q64729	Tgfbr1	involved_in	GO:0003222	ventricular trabecula myocardium morphogenesis	ECO:0000315	IMP	PMID:18718461		10090	BHF-UCL		20160608	P
UniProtKB	Q64729	Tgfbr1	NOT|involved_in	GO:0003342	proepicardium development	ECO:0000315	IMP	PMID:18718461		10090	BHF-UCL		20160608	P
UniProtKB	Q64729	Tgfbr1	involved_in	GO:0060412	ventricular septum morphogenesis	ECO:0000315	IMP	PMID:18718461		10090	BHF-UCL		20160608	P
UniProtKB	O35182	Smad6	involved_in	GO:0003148	outflow tract septum morphogenesis	ECO:0000315	IMP	PMID:10655064		10090	BHF-UCL		20160610	P
UniProtKB	O35182	Smad6	involved_in	GO:0003183	mitral valve morphogenesis	ECO:0000315	IMP	PMID:10655064		10090	BHF-UCL		20160610	P
UniProtKB	O35182	Smad6	involved_in	GO:0003184	pulmonary valve morphogenesis	ECO:0000315	IMP	PMID:10655064		10090	BHF-UCL		20160610	P
UniProtKB	O35182	Smad6	involved_in	GO:0030279	negative regulation of ossification	ECO:0000315	IMP	PMID:10655064		10090	BHF-UCL	occurs_in(UBERON:0004145)	20160610	P
UniProtKB	P21275	Bmp4	NOT|involved_in	GO:1905072	cardiac jelly development	ECO:0000315	IMP	PMID:18924235		10090	BHF-UCL		20160610	P
UniProtKB	P21275	Bmp4	involved_in	GO:0003148	outflow tract septum morphogenesis	ECO:0000315	IMP	PMID:18924235		10090	BHF-UCL		20160610	P
UniProtKB	P21275	Bmp4	involved_in	GO:0003148	outflow tract septum morphogenesis	ECO:0000315	IMP	PMID:15070745		10090	BHF-UCL		20160610	P
UniProtKB	P21275	Bmp4	involved_in	GO:0003149	membranous septum morphogenesis	ECO:0000315	IMP	PMID:18924235		10090	BHF-UCL		20160610	P
UniProtKB	P21275	Bmp4	involved_in	GO:0003149	membranous septum morphogenesis	ECO:0000315	IMP	PMID:15070745		10090	BHF-UCL		20160610	P
UniProtKB	P21275	Bmp4	NOT|involved_in	GO:0003150	muscular septum morphogenesis	ECO:0000315	IMP	PMID:18924235		10090	BHF-UCL		20160610	P
UniProtKB	P21275	Bmp4	involved_in	GO:0003180	aortic valve morphogenesis	ECO:0000315	IMP	PMID:18924235		10090	BHF-UCL		20160610	P
UniProtKB	P21275	Bmp4	involved_in	GO:0003180	aortic valve morphogenesis	ECO:0000315	IMP	PMID:15070745		10090	BHF-UCL		20160610	P
UniProtKB	P21275	Bmp4	involved_in	GO:0003184	pulmonary valve morphogenesis	ECO:0000315	IMP	PMID:18924235		10090	BHF-UCL		20160610	P
UniProtKB	P21275	Bmp4	involved_in	GO:0003184	pulmonary valve morphogenesis	ECO:0000315	IMP	PMID:15070745		10090	BHF-UCL		20160610	P
UniProtKB	P21275	Bmp4	involved_in	GO:0003197	endocardial cushion development	ECO:0000315	IMP	PMID:18924235		10090	BHF-UCL	occurs_in(UBERON:0004699)	20160610	P
UniProtKB	P21275	Bmp4	NOT|involved_in	GO:0003198	epithelial to mesenchymal transition involved in endocardial cushion formation	ECO:0000315	IMP	PMID:18924235		10090	BHF-UCL		20160610	P
UniProtKB	P21275	Bmp4	NOT|involved_in	GO:0003215	cardiac right ventricle morphogenesis	ECO:0000315	IMP	PMID:18924235		10090	BHF-UCL		20160610	P
UniProtKB	P21275	Bmp4	NOT|involved_in	GO:0003277	apoptotic process involved in endocardial cushion morphogenesis	ECO:0000315	IMP	PMID:18924235		10090	BHF-UCL		20160610	P
UniProtKB	P21275	Bmp4	involved_in	GO:2001237	negative regulation of extrinsic apoptotic signaling pathway	ECO:0000315	IMP	PMID:15070745		10090	BHF-UCL	occurs_in(UBERON:0004145)	20160610	P
UniProtKB	P21275	Bmp4	involved_in	GO:1901964	positive regulation of cell proliferation involved in outflow tract morphogenesis	ECO:0000315	IMP	PMID:15070745		10090	BHF-UCL		20160610	P
UniProtKB	P21275	Bmp4	involved_in	GO:0060976	coronary vasculature development	ECO:0000315	IMP	PMID:15070745		10090	BHF-UCL	occurs_in(UBERON:0001135)	20160610	P
UniProtKB	P21275	Bmp4	involved_in	GO:0061312	BMP signaling pathway involved in heart development	ECO:0000315	IMP	PMID:15070745		10090	BHF-UCL		20160610	P
UniProtKB	P21275	Bmp4	involved_in	GO:0061626	pharyngeal arch artery morphogenesis	ECO:0000315	IMP	PMID:15070745		10090	BHF-UCL		20160610	P
UniProtKB	Q64729	Tgfbr1	involved_in	GO:1905007	positive regulation of epithelial to mesenchymal transition involved in endocardial cushion formation	ECO:0000315	IMP	PMID:18718461		10090	BHF-UCL	occurs_in(UBERON:0002087)	20160610	P
UniProtKB	Q64729	Tgfbr1	involved_in	GO:0003223	ventricular compact myocardium morphogenesis	ECO:0000315	IMP	PMID:18718461		10090	BHF-UCL		20160610	P
UniProtKB	Q64729	Tgfbr1	involved_in	GO:0060043	regulation of cardiac muscle cell proliferation	ECO:0000315	IMP	PMID:18718461		10090	BHF-UCL		20160610	P
UniProtKB	Q64729	Tgfbr1	involved_in	GO:0060982	coronary artery morphogenesis	ECO:0000315	IMP	PMID:18718461		10090	BHF-UCL	occurs_in(UBERON:0004695)	20160610	P
UniProtKB	P27090	Tgfb2	involved_in	GO:0003148	outflow tract septum morphogenesis	ECO:0000315	IMP	PMID:11390347		10090	BHF-UCL		20160621	P
UniProtKB	P27090	Tgfb2	involved_in	GO:0003149	membranous septum morphogenesis	ECO:0000315	IMP	PMID:11390347		10090	BHF-UCL		20160621	P
UniProtKB	P27090	Tgfb2	involved_in	GO:0003179	heart valve morphogenesis	ECO:0000315	IMP	PMID:11390347		10090	BHF-UCL		20160621	P
UniProtKB	P27090	Tgfb2	involved_in	GO:0003203	endocardial cushion morphogenesis	ECO:0000315	IMP	PMID:11390347		10090	BHF-UCL		20160621	P
UniProtKB	P27090	Tgfb2	involved_in	GO:0003274	endocardial cushion fusion	ECO:0000315	IMP	PMID:11390347		10090	BHF-UCL		20160621	P
UniProtKB	P27090	Tgfb2	involved_in	GO:0003289	atrial septum primum morphogenesis	ECO:0000315	IMP	PMID:11390347		10090	BHF-UCL		20160621	P
UniProtKB	P27090	Tgfb2	involved_in	GO:1902256	regulation of apoptotic process involved in outflow tract morphogenesis	ECO:0000315	IMP	PMID:11390347		10090	BHF-UCL		20160621	P
UniProtKB	P27090	Tgfb2	involved_in	GO:0061626	pharyngeal arch artery morphogenesis	ECO:0000315	IMP	PMID:11390347		10090	BHF-UCL		20160621	P
UniProtKB	P36895	Bmpr1a	involved_in	GO:0003148	outflow tract septum morphogenesis	ECO:0000315	IMP	PMID:15073157		10090	BHF-UCL		20160621	P
UniProtKB	P36895	Bmpr1a	involved_in	GO:0003151	outflow tract morphogenesis	ECO:0000315	IMP	PMID:15073157		10090	BHF-UCL		20160621	P
UniProtKB	P36895	Bmpr1a	involved_in	GO:0003161	cardiac conduction system development	ECO:0000315	IMP	PMID:16037571		10090	BHF-UCL		20160621	P
UniProtKB	P36895	Bmpr1a	involved_in	GO:0003183	mitral valve morphogenesis	ECO:0000315	IMP	PMID:16037571		10090	BHF-UCL		20160621	P
UniProtKB	P36895	Bmpr1a	involved_in	GO:0003186	tricuspid valve morphogenesis	ECO:0000315	IMP	PMID:16037571		10090	BHF-UCL		20160621	P
UniProtKB	P36895	Bmpr1a	involved_in	GO:0003203	endocardial cushion morphogenesis	ECO:0000315	IMP	PMID:15073157		10090	BHF-UCL		20160621	P
UniProtKB	P36895	Bmpr1a	involved_in	GO:0003215	cardiac right ventricle morphogenesis	ECO:0000315	IMP	PMID:15073157		10090	BHF-UCL		20160621	P
UniProtKB	P36895	Bmpr1a	involved_in	GO:0003222	ventricular trabecula myocardium morphogenesis	ECO:0000315	IMP	PMID:15073157		10090	BHF-UCL		20160621	P
UniProtKB	P36895	Bmpr1a	involved_in	GO:0003223	ventricular compact myocardium morphogenesis	ECO:0000315	IMP	PMID:15073157		10090	BHF-UCL		20160621	P
UniProtKB	P36895	Bmpr1a	NOT|involved_in	GO:0010665	regulation of cardiac muscle cell apoptotic process	ECO:0000315	IMP	PMID:15073157		10090	BHF-UCL		20160621	P
UniProtKB	P36895	Bmpr1a	involved_in	GO:0045944	positive regulation of transcription by RNA polymerase II	ECO:0000315	IMP	PMID:16037571		10090	BHF-UCL	occurs_in(UBERON:0002133),has_input(UniProtKB:Q62009)	20160621	P
UniProtKB	P36895	Bmpr1a	involved_in	GO:0060043	regulation of cardiac muscle cell proliferation	ECO:0000315	IMP	PMID:15073157		10090	BHF-UCL		20160621	P
UniProtKB	P37172	Acvr1	involved_in	GO:1905007	positive regulation of epithelial to mesenchymal transition involved in endocardial cushion formation	ECO:0000315	IMP	PMID:16140292		10090	BHF-UCL		20160621	P
UniProtKB	P37172	Acvr1	NOT|involved_in	GO:0003148	outflow tract septum morphogenesis	ECO:0000315	IMP	PMID:16140292		10090	BHF-UCL		20160621	P
UniProtKB	P37172	Acvr1	involved_in	GO:0003181	atrioventricular valve morphogenesis	ECO:0000315	IMP	PMID:16140292		10090	BHF-UCL		20160621	P
UniProtKB	P37172	Acvr1	involved_in	GO:0003203	endocardial cushion morphogenesis	ECO:0000315	IMP	PMID:16140292		10090	BHF-UCL		20160621	P
UniProtKB	P37172	Acvr1	involved_in	GO:0003274	endocardial cushion fusion	ECO:0000315	IMP	PMID:16140292		10090	BHF-UCL	occurs_in(UBERON:0002087)	20160621	P
UniProtKB	P37172	Acvr1	involved_in	GO:0003289	atrial septum primum morphogenesis	ECO:0000315	IMP	PMID:16140292		10090	BHF-UCL		20160621	P
UniProtKB	P37172	Acvr1	involved_in	GO:0010862	positive regulation of pathway-restricted SMAD protein phosphorylation	ECO:0000315	IMP	PMID:16140292		10090	BHF-UCL	has_input(UniProtKB:Q62432),occurs_in(UBERON:0003930)	20160621	P
UniProtKB	P37172	Acvr1	involved_in	GO:0045944	positive regulation of transcription by RNA polymerase II	ECO:0000315	IMP	PMID:16140292		10090	BHF-UCL	occurs_in(UBERON:0036067),has_input(UniProtKB:P13297)|occurs_in(UBERON:0036067),has_input(UniProtKB:Q02085)	20160621	P
UniProtKB	P37172	Acvr1	involved_in	GO:0060412	ventricular septum morphogenesis	ECO:0000315	IMP	PMID:16140292		10090	BHF-UCL		20160621	P
UniProtKB	P37172	Acvr1	involved_in	GO:0061312	BMP signaling pathway involved in heart development	ECO:0000315	IMP	PMID:16140292		10090	BHF-UCL		20160621	P
UniProtKB	P36895	Bmpr1a	NOT|involved_in	GO:1905292	regulation of neural crest cell differentiation	ECO:0000315	IMP	PMID:15073157		10090	BHF-UCL		20160628	P
UniProtKB	P36895	Bmpr1a	NOT|involved_in	GO:1905295	regulation of neural crest cell fate specification	ECO:0000315	IMP	PMID:15073157		10090	BHF-UCL		20160628	P
UniProtKB	P36895	Bmpr1a	involved_in	GO:0061626	pharyngeal arch artery morphogenesis	ECO:0000315	IMP	PMID:15073157		10090	BHF-UCL		20160628	P
UniProtKB	Q61288	Acvrl1	involved_in	GO:0003203	endocardial cushion morphogenesis	ECO:0000315	IMP	PMID:12941632		10090	BHF-UCL		20160628	P
UniProtKB	Q61288	Acvrl1	NOT|involved_in	GO:0090500	endocardial cushion to mesenchymal transition	ECO:0000315	IMP	PMID:12941632		10090	BHF-UCL		20160628	P
UniProtKB	Q61288	Acvrl1	involved_in	GO:0010629	negative regulation of gene expression	ECO:0000315	IMP	PMID:12941632		10090	BHF-UCL	has_input(UniProtKB:Q64314),occurs_in(UBERON:0006296)	20160628	P
UniProtKB	Q61288	Acvrl1	involved_in	GO:0045944	positive regulation of transcription by RNA polymerase II	ECO:0000315	IMP	PMID:12941632		10090	BHF-UCL	has_input(UniProtKB:P52800),occurs_in(UBERON:0004537)	20160628	P
UniProtKB	Q61288	Acvrl1	involved_in	GO:0035912	dorsal aorta morphogenesis	ECO:0000315	IMP	PMID:12941632		10090	BHF-UCL		20160628	P
UniProtKB	Q63961	Eng	involved_in	GO:0003203	endocardial cushion morphogenesis	ECO:0000315	IMP	PMID:12941632		10090	BHF-UCL		20160628	P
UniProtKB	Q63961	Eng	NOT|involved_in	GO:0090500	endocardial cushion to mesenchymal transition	ECO:0000315	IMP	PMID:12941632		10090	BHF-UCL		20160628	P
UniProtKB	Q63961	Eng	involved_in	GO:0010629	negative regulation of gene expression	ECO:0000315	IMP	PMID:12941632		10090	BHF-UCL	occurs_in(UBERON:0006296),has_input(UniProtKB:Q64314)	20160628	P
UniProtKB	Q63961	Eng	involved_in	GO:0035912	dorsal aorta morphogenesis	ECO:0000315	IMP	PMID:12941632		10090	BHF-UCL		20160628	P
UniProtKB	P27090	Tgfb2	involved_in	GO:0003148	outflow tract septum morphogenesis	ECO:0000315	IMP	PMID:9217007		10090	BHF-UCL		20160628	P
UniProtKB	P27090	Tgfb2	involved_in	GO:0003181	atrioventricular valve morphogenesis	ECO:0000315	IMP	PMID:9217007		10090	BHF-UCL		20160628	P
UniProtKB	P27090	Tgfb2	involved_in	GO:0003184	pulmonary valve morphogenesis	ECO:0000315	IMP	PMID:9217007		10090	BHF-UCL		20160628	P
UniProtKB	P27090	Tgfb2	involved_in	GO:0003215	cardiac right ventricle morphogenesis	ECO:0000315	IMP	PMID:9217007		10090	BHF-UCL		20160628	P
UniProtKB	P27090	Tgfb2	involved_in	GO:0003222	ventricular trabecula myocardium morphogenesis	ECO:0000315	IMP	PMID:9217007		10090	BHF-UCL		20160628	P
UniProtKB	P27090	Tgfb2	involved_in	GO:0035910	ascending aorta morphogenesis	ECO:0000315	IMP	PMID:9217007		10090	BHF-UCL		20160628	P
UniProtKB	P27090	Tgfb2	involved_in	GO:0060412	ventricular septum morphogenesis	ECO:0000315	IMP	PMID:9217007		10090	BHF-UCL		20160628	P
UniProtKB	P27090	Tgfb2	involved_in	GO:0060413	atrial septum morphogenesis	ECO:0000315	IMP	PMID:9217007		10090	BHF-UCL		20160628	P
UniProtKB	O35607	Bmpr2	involved_in	GO:1905314	semi-lunar valve development	ECO:0000315	IMP	PMID:19409885		10090	BHF-UCL		20160712	P
UniProtKB	O35607	Bmpr2	NOT|involved_in	GO:0003148	outflow tract septum morphogenesis	ECO:0000315	IMP	PMID:19409885		10090	BHF-UCL		20160712	P
UniProtKB	O35607	Bmpr2	involved_in	GO:0003148	outflow tract septum morphogenesis	ECO:0000315	IMP	PMID:12441304		10090	BHF-UCL		20160712	P
UniProtKB	O35607	Bmpr2	involved_in	GO:0003151	outflow tract morphogenesis	ECO:0000315	IMP	PMID:19409885		10090	BHF-UCL		20160712	P
UniProtKB	O35607	Bmpr2	NOT|involved_in	GO:0003181	atrioventricular valve morphogenesis	ECO:0000315	IMP	PMID:12441304		10090	BHF-UCL		20160712	P
UniProtKB	O35607	Bmpr2	involved_in	GO:0003183	mitral valve morphogenesis	ECO:0000315	IMP	PMID:19409885		10090	BHF-UCL		20160712	P
UniProtKB	O35607	Bmpr2	involved_in	GO:0003186	tricuspid valve morphogenesis	ECO:0000315	IMP	PMID:19409885		10090	BHF-UCL		20160712	P
UniProtKB	O35607	Bmpr2	involved_in	GO:0003197	endocardial cushion development	ECO:0000315	IMP	PMID:12441304		10090	BHF-UCL		20160712	P
UniProtKB	O35607	Bmpr2	NOT|involved_in	GO:0048738	cardiac muscle tissue development	ECO:0000315	IMP	PMID:19409885		10090	BHF-UCL		20160712	P
UniProtKB	O35607	Bmpr2	involved_in	GO:0045778	positive regulation of ossification	ECO:0000315	IMP	PMID:12441304		10090	BHF-UCL		20160712	P
UniProtKB	O35607	Bmpr2	involved_in	GO:0045944	positive regulation of transcription by RNA polymerase II	ECO:0000315	IMP	PMID:12441304		10090	BHF-UCL	has_input(UniProtKB:Q62009),occurs_in(UBERON:0005967)	20160712	P
UniProtKB	O35607	Bmpr2	involved_in	GO:0060412	ventricular septum morphogenesis	ECO:0000315	IMP	PMID:19409885		10090	BHF-UCL		20160712	P
UniProtKB	O35607	Bmpr2	involved_in	GO:0060412	ventricular septum morphogenesis	ECO:0000315	IMP	PMID:12441304		10090	BHF-UCL		20160712	P
UniProtKB	O35607	Bmpr2	NOT|involved_in	GO:0061626	pharyngeal arch artery morphogenesis	ECO:0000315	IMP	PMID:19409885		10090	BHF-UCL		20160712	P
UniProtKB	O35607	Bmpr2	involved_in	GO:0061626	pharyngeal arch artery morphogenesis	ECO:0000315	IMP	PMID:12441304		10090	BHF-UCL		20160712	P
UniProtKB	P23359	Bmp7	involved_in	GO:1905069	allantois development	ECO:0000316	IGI	PMID:10079236	UniProtKB:P49003	10090	BHF-UCL		20160712	P
UniProtKB	P23359	Bmp7	involved_in	GO:0021502	neural fold elevation formation	ECO:0000316	IGI	PMID:10079236	UniProtKB:P49003	10090	BHF-UCL		20160712	P
UniProtKB	P23359	Bmp7	involved_in	GO:0003272	endocardial cushion formation	ECO:0000316	IGI	PMID:10079236	UniProtKB:P49003	10090	BHF-UCL		20160712	P
UniProtKB	P23359	Bmp7	involved_in	GO:0003344	pericardium morphogenesis	ECO:0000316	IGI	PMID:10079236	UniProtKB:P49003	10090	BHF-UCL		20160712	P
UniProtKB	P23359	Bmp7	involved_in	GO:0048738	cardiac muscle tissue development	ECO:0000316	IGI	PMID:10079236	UniProtKB:P49003	10090	BHF-UCL		20160712	P
UniProtKB	P23359	Bmp7	involved_in	GO:0060037	pharyngeal system development	ECO:0000316	IGI	PMID:10079236	UniProtKB:P49003	10090	BHF-UCL		20160712	P
UniProtKB	P23359	Bmp7	involved_in	GO:0060411	cardiac septum morphogenesis	ECO:0000316	IGI	PMID:10079236	UniProtKB:P49003	10090	BHF-UCL		20160712	P
UniProtKB	P23359	Bmp7	involved_in	GO:0060710	chorio-allantoic fusion	ECO:0000316	IGI	PMID:10079236	UniProtKB:P49003	10090	BHF-UCL		20160712	P
UniProtKB	P23359	Bmp7	involved_in	GO:0030902	hindbrain development	ECO:0000316	IGI	PMID:10079236	UniProtKB:P49003	10090	BHF-UCL		20160712	P
UniProtKB	P23359	Bmp7	involved_in	GO:0061384	heart trabecula morphogenesis	ECO:0000316	IGI	PMID:10079236	UniProtKB:P49003	10090	BHF-UCL		20160712	P
UniProtKB	P49003	Bmp5	involved_in	GO:1905069	allantois development	ECO:0000316	IGI	PMID:10079236	UniProtKB:P23359	10090	BHF-UCL		20160712	P
UniProtKB	P49003	Bmp5	involved_in	GO:0021502	neural fold elevation formation	ECO:0000316	IGI	PMID:10079236	UniProtKB:P23359	10090	BHF-UCL		20160712	P
UniProtKB	P49003	Bmp5	involved_in	GO:0003272	endocardial cushion formation	ECO:0000316	IGI	PMID:10079236	UniProtKB:P23359	10090	BHF-UCL		20160712	P
UniProtKB	P49003	Bmp5	involved_in	GO:0003344	pericardium morphogenesis	ECO:0000316	IGI	PMID:10079236	UniProtKB:P23359	10090	BHF-UCL		20160712	P
UniProtKB	P49003	Bmp5	involved_in	GO:0048738	cardiac muscle tissue development	ECO:0000316	IGI	PMID:10079236	UniProtKB:P23359	10090	BHF-UCL		20160712	P
UniProtKB	P49003	Bmp5	involved_in	GO:0060037	pharyngeal system development	ECO:0000316	IGI	PMID:10079236	UniProtKB:P23359	10090	BHF-UCL		20160712	P
UniProtKB	P49003	Bmp5	involved_in	GO:0060411	cardiac septum morphogenesis	ECO:0000316	IGI	PMID:10079236	UniProtKB:P23359	10090	BHF-UCL		20160712	P
UniProtKB	P49003	Bmp5	involved_in	GO:0060710	chorio-allantoic fusion	ECO:0000316	IGI	PMID:10079236	UniProtKB:P23359	10090	BHF-UCL		20160712	P
UniProtKB	P49003	Bmp5	involved_in	GO:0030902	hindbrain development	ECO:0000316	IGI	PMID:10079236	UniProtKB:P23359	10090	BHF-UCL		20160712	P
UniProtKB	P49003	Bmp5	involved_in	GO:0061384	heart trabecula morphogenesis	ECO:0000316	IGI	PMID:10079236	UniProtKB:P23359	10090	BHF-UCL		20160712	P
UniProtKB	P97471	Smad4	involved_in	GO:0003148	outflow tract septum morphogenesis	ECO:0000316	IGI	PMID:17628518	UniProtKB:Q63961	10090	BHF-UCL		20160712	P
UniProtKB	Q63961	Eng	involved_in	GO:0003148	outflow tract septum morphogenesis	ECO:0000316	IGI	PMID:17628518	UniProtKB:P97471	10090	BHF-UCL		20160712	P
UniProtKB	Q63961	Eng	involved_in	GO:1905065	positive regulation of vascular associated smooth muscle cell differentiation	ECO:0000315	IMP	PMID:17628518		10090	BHF-UCL		20160712	P
UniProtKB	Q63961	Eng	NOT|involved_in	GO:2000136	regulation of cell proliferation involved in heart morphogenesis	ECO:0000315	IMP	PMID:17628518		10090	BHF-UCL		20160712	P
UniProtKB	Q63961	Eng	involved_in	GO:0097084	vascular associated smooth muscle cell development	ECO:0000315	IMP	PMID:17628518		10090	BHF-UCL	occurs_in(UBERON:0013768)	20160712	P
UniProtKB	Q63961	Eng	NOT|involved_in	GO:0010665	regulation of cardiac muscle cell apoptotic process	ECO:0000315	IMP	PMID:17628518		10090	BHF-UCL		20160712	P
UniProtKB	Q63961	Eng	involved_in	GO:0055009	atrial cardiac muscle tissue morphogenesis	ECO:0000315	IMP	PMID:17628518		10090	BHF-UCL		20160712	P
UniProtKB	Q62312	Tgfbr2	involved_in	GO:0003148	outflow tract septum morphogenesis	ECO:0000315	IMP	PMID:20652948		10090	BHF-UCL		20160712	P
UniProtKB	Q62312	Tgfbr2	involved_in	GO:0003149	membranous septum morphogenesis	ECO:0000315	IMP	PMID:20652948		10090	BHF-UCL		20160712	P
UniProtKB	Q62312	Tgfbr2	involved_in	GO:0003181	atrioventricular valve morphogenesis	ECO:0000315	IMP	PMID:20652948		10090	BHF-UCL		20160712	P
UniProtKB	Q62312	Tgfbr2	involved_in	GO:0003186	tricuspid valve morphogenesis	ECO:0000315	IMP	PMID:20652948		10090	BHF-UCL		20160712	P
UniProtKB	Q62312	Tgfbr2	involved_in	GO:0003214	cardiac left ventricle morphogenesis	ECO:0000315	IMP	PMID:20652948		10090	BHF-UCL		20160712	P
UniProtKB	Q62312	Tgfbr2	involved_in	GO:0003274	endocardial cushion fusion	ECO:0000315	IMP	PMID:20652948		10090	BHF-UCL	occurs_in(UBERON:0002087)	20160712	P
UniProtKB	O35607	Bmpr2	involved_in	GO:1905314	semi-lunar valve development	ECO:0000315	IMP	PMID:12441304		10090	BHF-UCL		20160727	P
UniProtKB	O35607	Bmpr2	involved_in	GO:0003252	negative regulation of cell proliferation involved in heart valve morphogenesis	ECO:0000315	IMP	PMID:19409885		10090	BHF-UCL	occurs_in(UBERON:0005623)	20160727	P
UniProtKB	O35607	Bmpr2	involved_in	GO:0060413	atrial septum morphogenesis	ECO:0000315	IMP	PMID:19409885		10090	BHF-UCL		20160727	P
UniProtKB	O88393	Tgfbr3	involved_in	GO:0003151	outflow tract morphogenesis	ECO:0000315	IMP	PMID:17704211		10090	BHF-UCL		20160727	P
UniProtKB	O88393	Tgfbr3	involved_in	GO:0003223	ventricular compact myocardium morphogenesis	ECO:0000315	IMP	PMID:17704211		10090	BHF-UCL		20160727	P
UniProtKB	O88393	Tgfbr3	involved_in	GO:0060412	ventricular septum morphogenesis	ECO:0000315	IMP	PMID:17704211		10090	BHF-UCL		20160727	P
UniProtKB	O88393	Tgfbr3	involved_in	GO:0060939	epicardium-derived cardiac fibroblast cell development	ECO:0000315	IMP	PMID:17704211		10090	BHF-UCL		20160727	P
UniProtKB	O88393	Tgfbr3	involved_in	GO:0060979	vasculogenesis involved in coronary vascular morphogenesis	ECO:0000315	IMP	PMID:17704211		10090	BHF-UCL		20160727	P
UniProtKB	P21275	Bmp4	involved_in	GO:0000122	negative regulation of transcription by RNA polymerase II	ECO:0000315	IMP	PMID:15070745		10090	BHF-UCL	has_input(UniProtKB:P23359)	20160727	P
UniProtKB	P21275	Bmp4	involved_in	GO:0045944	positive regulation of transcription by RNA polymerase II	ECO:0000315	IMP	PMID:15070745		10090	BHF-UCL	has_input(UniProtKB:P97474)|has_input(UniProtKB:Q62181)|has_input(UniProtKB:Q61039)|has_input(UniProtKB:Q64279)	20160727	P
UniProtKB	P36895	Bmpr1a	involved_in	GO:0061312	BMP signaling pathway involved in heart development	ECO:0000305	IC	PMID:15073157	GO:0003203	10090	BHF-UCL		20160727	P
UniProtKB	P36895	Bmpr1a	involved_in	GO:1905285	fibrous ring of heart morphogenesis	ECO:0000315	IMP	PMID:16037571		10090	BHF-UCL		20160727	P
UniProtKB	P97466	Nog	involved_in	GO:0000122	negative regulation of transcription by RNA polymerase II	ECO:0000315	IMP	PMID:17218603		10090	BHF-UCL	has_input(UniProtKB:Q9R229),occurs_in(UBERON:0002082)	20160727	P
UniProtKB	P97466	Nog	involved_in	GO:1905006	negative regulation of epithelial to mesenchymal transition involved in endocardial cushion formation	ECO:0000315	IMP	PMID:17218603		10090	BHF-UCL		20160727	P
UniProtKB	P97466	Nog	involved_in	GO:0003149	membranous septum morphogenesis	ECO:0000315	IMP	PMID:17218603		10090	BHF-UCL		20160727	P
UniProtKB	P97466	Nog	involved_in	GO:0003151	outflow tract morphogenesis	ECO:0000315	IMP	PMID:17218603		10090	BHF-UCL		20160727	P
UniProtKB	P97466	Nog	involved_in	GO:0003203	endocardial cushion morphogenesis	ECO:0000315	IMP	PMID:17218603		10090	BHF-UCL	occurs_in(UBERON:0004145),occurs_in(UBERON:0002087)	20160727	P
UniProtKB	P97466	Nog	involved_in	GO:0003223	ventricular compact myocardium morphogenesis	ECO:0000315	IMP	PMID:17218603		10090	BHF-UCL		20160727	P
UniProtKB	P97466	Nog	involved_in	GO:0010628	positive regulation of gene expression	ECO:0000315	IMP	PMID:17218603		10090	BHF-UCL	has_input(UniProtKB:P49919),occurs_in(UBERON:0004124),occurs_in(UBERON:0004125)	20160727	P
UniProtKB	P97466	Nog	involved_in	GO:0055009	atrial cardiac muscle tissue morphogenesis	ECO:0000315	IMP	PMID:17218603		10090	BHF-UCL		20160727	P
UniProtKB	P97466	Nog	involved_in	GO:0060394	negative regulation of pathway-restricted SMAD protein phosphorylation	ECO:0000315	IMP	PMID:17218603		10090	BHF-UCL	occurs_in(UBERON:0002539),occurs_in(UBERON:0002082),occurs_in(UBERON:0004145)	20160727	P
UniProtKB	P97466	Nog	involved_in	GO:0060412	ventricular septum morphogenesis	ECO:0000315	IMP	PMID:17218603		10090	BHF-UCL		20160727	P
UniProtKB	P97466	Nog	involved_in	GO:0061312	BMP signaling pathway involved in heart development	ECO:0000315	IMP	PMID:17218603		10090	BHF-UCL		20160727	P
UniProtKB	P97466	Nog	involved_in	GO:0061384	heart trabecula morphogenesis	ECO:0000315	IMP	PMID:17218603		10090	BHF-UCL		20160727	P
UniProtKB	P97466	Nog	involved_in	GO:0061626	pharyngeal arch artery morphogenesis	ECO:0000315	IMP	PMID:17218603		10090	BHF-UCL		20160727	P
UniProtKB	Q63961	Eng	involved_in	GO:1905222	atrioventricular canal morphogenesis	ECO:0000315	IMP	PMID:19703439		10090	BHF-UCL		20160727	P
UniProtKB	Q63961	Eng	NOT|involved_in	GO:1905310	regulation of cardiac neural crest cell migration involved in outflow tract morphogenesis	ECO:0000315	IMP	PMID:17628518		10090	BHF-UCL		20160727	P
UniProtKB	Q63961	Eng	involved_in	GO:0003198	epithelial to mesenchymal transition involved in endocardial cushion formation	ECO:0000315	IMP	PMID:19703439		10090	BHF-UCL	occurs_in(UBERON:0002165)|occurs_in(UBERON:0002087)|occurs_in(UBERON:0004145)	20160727	P
UniProtKB	Q64729	Tgfbr1	involved_in	GO:1905223	epicardium morphogenesis	ECO:0000315	IMP	PMID:18718461		10090	BHF-UCL		20160727	P
UniProtKB	Q64729	Tgfbr1	involved_in	GO:0060978	angiogenesis involved in coronary vascular morphogenesis	ECO:0000315	IMP	PMID:18718461		10090	BHF-UCL	occurs_in(UBERON:0006966)	20160727	P
UniProtKB	P04202	Tgfb1	involved_in	GO:1905313	transforming growth factor beta receptor signaling pathway involved in heart development	ECO:0000315	IMP	PMID:8009224		10090	BHF-UCL		20160727	P
UniProtKB	P04202	Tgfb1	involved_in	GO:0003179	heart valve morphogenesis	ECO:0000315	IMP	PMID:8009224		10090	BHF-UCL		20160727	P
UniProtKB	P04202	Tgfb1	involved_in	GO:0055010	ventricular cardiac muscle tissue morphogenesis	ECO:0000315	IMP	PMID:8009224		10090	BHF-UCL		20160727	P
UniProtKB	P27090	Tgfb2	involved_in	GO:0001501	skeletal system development	ECO:0000315	IMP	PMID:9217007		10090	BHF-UCL		20160727	P
UniProtKB	P27090	Tgfb2	involved_in	GO:0001822	kidney development	ECO:0000315	IMP	PMID:9217007		10090	BHF-UCL		20160727	P
UniProtKB	P27090	Tgfb2	involved_in	GO:0001843	neural tube closure	ECO:0000315	IMP	PMID:9217007		10090	BHF-UCL		20160727	P
UniProtKB	P27090	Tgfb2	involved_in	GO:1904888	cranial skeletal system development	ECO:0000315	IMP	PMID:9217007		10090	BHF-UCL		20160727	P
UniProtKB	P27090	Tgfb2	involved_in	GO:0003407	neural retina development	ECO:0000315	IMP	PMID:9217007		10090	BHF-UCL		20160727	P
UniProtKB	P27090	Tgfb2	involved_in	GO:0008584	male gonad development	ECO:0000315	IMP	PMID:9217007		10090	BHF-UCL		20160727	P
UniProtKB	P27090	Tgfb2	involved_in	GO:1903701	substantia propria of cornea development	ECO:0000315	IMP	PMID:9217007		10090	BHF-UCL		20160727	P
UniProtKB	P27090	Tgfb2	involved_in	GO:0048839	inner ear development	ECO:0000315	IMP	PMID:9217007		10090	BHF-UCL		20160727	P
UniProtKB	P27090	Tgfb2	involved_in	GO:0060065	uterus development	ECO:0000315	IMP	PMID:9217007		10090	BHF-UCL		20160727	P
UniProtKB	P27090	Tgfb2	involved_in	GO:0030326	embryonic limb morphogenesis	ECO:0000315	IMP	PMID:9217007		10090	BHF-UCL		20160727	P
UniProtKB	Q62312	Tgfbr2	NOT|involved_in	GO:1905315	cell proliferation involved in endocardial cushion morphogenesis	ECO:0000315	IMP	PMID:20652948		10090	BHF-UCL		20160727	P
UniProtKB	B5DFH3	Spry1	involved_in	GO:0060940	epithelial to mesenchymal transition involved in cardiac fibroblast development	ECO:0000316	IGI	PMID:23441172	RNAcentral:URS000039ED8D_10116	10116	BHF-UCL	occurs_in(UBERON:0001082)	20170302	P
UniProtKB	Q9JID1	Pdcd4	involved_in	GO:0060940	epithelial to mesenchymal transition involved in cardiac fibroblast development	ECO:0000316	IGI	PMID:23441172	RNAcentral:URS000039ED8D_10116	10116	BHF-UCL	occurs_in(UBERON:0001082)	20170302	P
UniProtKB	Q62312	Tgfbr2	NOT|involved_in	GO:1905316	superior endocardial cushion morphogenesis	ECO:0000315	IMP	PMID:17050629		10090	BHF-UCL		20170517	P
UniProtKB	Q62312	Tgfbr2	involved_in	GO:1905317	inferior endocardial cushion morphogenesis	ECO:0000315	IMP	PMID:17050629		10090	BHF-UCL		20170517	P
UniProtKB	P21275	Bmp4	involved_in	GO:1905312	positive regulation of cardiac neural crest cell migration involved in outflow tract morphogenesis	ECO:0000316	IGI	PMID:23863481	UniProtKB:P23359	10090	BHF-UCL		20170704	P
UniProtKB	P21275	Bmp4	involved_in	GO:0010718	positive regulation of epithelial to mesenchymal transition	ECO:0000316	IGI	PMID:23863481	UniProtKB:P23359	10090	BHF-UCL	occurs_in(UBERON:0004145)	20170704	P
UniProtKB	P23359	Bmp7	involved_in	GO:1905312	positive regulation of cardiac neural crest cell migration involved in outflow tract morphogenesis	ECO:0000316	IGI	PMID:23863481	UniProtKB:P21275	10090	BHF-UCL		20170704	P
UniProtKB	P23359	Bmp7	involved_in	GO:0010718	positive regulation of epithelial to mesenchymal transition	ECO:0000316	IGI	PMID:23863481	UniProtKB:P21275	10090	BHF-UCL	occurs_in(UBERON:0004145)	20170704	P
UniProtKB	Q00731	Vegfa	involved_in	GO:0010719	negative regulation of epithelial to mesenchymal transition	ECO:0000315	IMP	PMID:23863481		10090	BHF-UCL	occurs_in(UBERON:0004145)	20170706	P
UniProtKB	O35375	Nrp2	involved_in	GO:0003148	outflow tract septum morphogenesis	ECO:0000316	IGI	PMID:26053665	UniProtKB:Q62181	10090	BHF-UCL		20170719	P
UniProtKB	P97333	Nrp1	NOT|involved_in	GO:0003253	cardiac neural crest cell migration involved in outflow tract morphogenesis	ECO:0000315	IMP	PMID:26053665		10090	BHF-UCL		20170719	P
UniProtKB	E9PYV8	Adamts9	involved_in	GO:0003179	heart valve morphogenesis	ECO:0000315	IMP	PMID:20096780		10090	BHF-UCL		20171011	P
UniProtKB	E9PYV8	Adamts9	involved_in	GO:0003229	ventricular cardiac muscle tissue development	ECO:0000315	IMP	PMID:20096780		10090	BHF-UCL		20171011	P
UniProtKB	E9PYV8	Adamts9	involved_in	GO:0035909	aorta morphogenesis	ECO:0000315	IMP	PMID:20096780		10090	BHF-UCL		20171011	P
UniProtKB	E9PYV8	Adamts9	involved_in	GO:0030198	extracellular matrix organization	ECO:0000315	IMP	PMID:20096780		10090	BHF-UCL		20171011	P
UniProtKB	P27090	Tgfb2	involved_in	GO:0062009	secondary palate development	ECO:0000315	IMP	PMID:9217007		10090	BHF-UCL		20180313	P
UniProtKB	Q99K41	Emilin1	involved_in	GO:0016525	negative regulation of angiogenesis	ECO:0000315	IMP	PMID:25056700		10090	BHF-UCL	occurs_in(UBERON:0011742),part_of(GO:0003180)	20180327	P
UniProtKB	Q99K41	Emilin1	involved_in	GO:1905522	negative regulation of macrophage migration	ECO:0000315	IMP	PMID:25056700		10090	BHF-UCL	occurs_in(UBERON:0002137),part_of(GO:0003180),has_input(UniProtKB:P17047)	20180327	P
UniProtKB	Q99K41	Emilin1	involved_in	GO:0003180	aortic valve morphogenesis	ECO:0000315	IMP	PMID:25056700		10090	BHF-UCL	occurs_in(UBERON:0011742),part_of(GO:1901203)	20180327	P
UniProtKB	Q99K41	Emilin1	involved_in	GO:1901203	positive regulation of extracellular matrix assembly	ECO:0000315	IMP	PMID:25056700		10090	BHF-UCL	occurs_in(UBERON:0011742),part_of(GO:0003180)	20180327	P
UniProtKB	Q99K41	Emilin1	involved_in	GO:0010628	positive regulation of gene expression	ECO:0000315	IMP	PMID:25056700		10090	BHF-UCL	occurs_in(UBERON:0011742),part_of(GO:0003180),has_input(UniProtKB:Q9Z1F6),negatively_regulates(GO:0001525)	20180327	P
UniProtKB	Q99K41	Emilin1	involved_in	GO:0010628	positive regulation of gene expression	ECO:0000315	IMP	PMID:25056700		10090	BHF-UCL	occurs_in(UBERON:0011742),part_of(GO:0003180),has_input(UniProtKB:P39061),negatively_regulates(GO:0001525)	20180327	P
UniProtKB	Q99K41	Emilin1	involved_in	GO:0010628	positive regulation of gene expression	ECO:0000315	IMP	PMID:25056700		10090	BHF-UCL	occurs_in(UBERON:0011742),part_of(GO:0003180),has_input(UniProtKB:Q9WVH9),negatively_regulates(GO:0001525)	20180327	P
UniProtKB	Q99K41	Emilin1	involved_in	GO:0010629	negative regulation of gene expression	ECO:0000315	IMP	PMID:25056700		10090	BHF-UCL	occurs_in(UBERON:0011742),part_of(GO:0003180),has_input(UniProtKB:Q61879),occurs_in(CL:0000186),negatively_regulates(GO:0001775)	20180327	P
UniProtKB	Q99K41	Emilin1	involved_in	GO:0010629	negative regulation of gene expression	ECO:0000315	IMP	PMID:25056700		10090	BHF-UCL	occurs_in(UBERON:0002137),part_of(GO:0003180),has_input(UniProtKB:P17047)	20180327	P
UniProtKB	Q99K41	Emilin1	involved_in	GO:0010629	negative regulation of gene expression	ECO:0000315	IMP	PMID:25056700		10090	BHF-UCL	occurs_in(UBERON:0011742),part_of(GO:0003180),has_input(UniProtKB:P37804),occurs_in(CL:0000186),negatively_regulates(GO:0001775)	20180327	P
UniProtKB	Q99K41	Emilin1	involved_in	GO:0010629	negative regulation of gene expression	ECO:0000315	IMP	PMID:25056700		10090	BHF-UCL	occurs_in(UBERON:0011742),part_of(GO:0003180),has_input(UniProtKB:P62737),occurs_in(CL:0000186),negatively_regulates(GO:0001775)	20180327	P
UniProtKB	Q99K41	Emilin1	involved_in	GO:0010629	negative regulation of gene expression	ECO:0000315	IMP	PMID:25056700		10090	BHF-UCL	occurs_in(UBERON:0011742),part_of(GO:0003180),has_input(UniProtKB:P41245),positively_regulates(GO:0085029)	20180327	P
UniProtKB	Q99K41	Emilin1	involved_in	GO:0010629	negative regulation of gene expression	ECO:0000315	IMP	PMID:25056700		10090	BHF-UCL	occurs_in(UBERON:0011742),part_of(GO:0003180),part_of(GO:1901203),has_input(UniProtKB:P33434)	20180327	P
UniProtKB	Q99K41	Emilin1	involved_in	GO:1904027	negative regulation of collagen fibril organization	ECO:0000315	IMP	PMID:25056700		10090	BHF-UCL	occurs_in(UBERON:0005991),part_of(GO:0003180)	20180327	P
UniProtKB	Q99K41	Emilin1	involved_in	GO:0010629	negative regulation of gene expression	ECO:0000315	IMP	PMID:25056700		10090	BHF-UCL	occurs_in(UBERON:0011742),part_of(GO:0003180),has_input(UniProtKB:Q3UP87),occurs_in(CL:0000775),part_of(GO:1901203)	20180327	P
UniProtKB	Q99K41	Emilin1	involved_in	GO:0010629	negative regulation of gene expression	ECO:0000315	IMP	PMID:25056700		10090	BHF-UCL	occurs_in(UBERON:0011742),part_of(GO:0003180),has_input(UniProtKB:Q00731),negatively_regulates(GO:0048010),negatively_regulates(GO:0001525)	20180327	P
UniProtKB	Q99K41	Emilin1	involved_in	GO:0010629	negative regulation of gene expression	ECO:0000315	IMP	PMID:25056700		10090	BHF-UCL	occurs_in(UBERON:0011742),part_of(GO:0003180),has_input(UniProtKB:A0A0R4J0A4),negatively_regulates(GO:0048010),negatively_regulates(GO:0001525)	20180327	P
UniProtKB	Q99K41	Emilin1	involved_in	GO:0010629	negative regulation of gene expression	ECO:0000315	IMP	PMID:25056700		10090	BHF-UCL	occurs_in(UBERON:0002137),part_of(GO:0003180),has_input(UniProtKB:P04202)	20180327	P
UniProtKB	Q99K41	Emilin1	involved_in	GO:0048251	elastic fiber assembly	ECO:0000315	IMP	PMID:25056700		10090	BHF-UCL	occurs_in(UBERON:0011742),part_of(GO:0003180),part_of(GO:1901203)	20180327	P
UniProtKB	Q99K41	Emilin1	involved_in	GO:0050866	negative regulation of cell activation	ECO:0000315	IMP	PMID:25056700		10090	BHF-UCL	occurs_in(UBERON:0005990),part_of(GO:0003180),occurs_in(CL:0002548)	20180327	P
UniProtKB	Q99K41	Emilin1	involved_in	GO:0050866	negative regulation of cell activation	ECO:0000315	IMP	PMID:25056700		10090	BHF-UCL	occurs_in(UBERON:0002137),part_of(GO:0003180),occurs_in(CL:0000186)	20180327	P
UniProtKB	Q99K41	Emilin1	involved_in	GO:0060394	negative regulation of pathway-restricted SMAD protein phosphorylation	ECO:0000315	IMP	PMID:25056700		10090	BHF-UCL	occurs_in(UBERON:0002137),part_of(GO:0003180),part_of(GO:0030512)	20180327	P
UniProtKB	Q99K41	Emilin1	involved_in	GO:0030512	negative regulation of transforming growth factor beta receptor signaling pathway	ECO:0000315	IMP	PMID:25056700		10090	BHF-UCL	occurs_in(UBERON:0002137),directly_negatively_regulates(GO:0060389),part_of(GO:0003180)	20180327	P
UniProtKB	Q99K41	Emilin1	involved_in	GO:0030948	negative regulation of vascular endothelial growth factor receptor signaling pathway	ECO:0000315	IMP	PMID:25056700		10090	BHF-UCL	occurs_in(UBERON:0002137),negatively_regulates(GO:0001525),part_of(GO:0003180)	20180327	P
UniProtKB	Q99K41	Emilin1	involved_in	GO:0070373	negative regulation of ERK1 and ERK2 cascade	ECO:0000315	IMP	PMID:25056700		10090	BHF-UCL	occurs_in(UBERON:0011742),part_of(GO:0003180),part_of(GO:0030512)	20180327	P
UniProtKB	P43694	GATA4	enables	GO:0000977	RNA polymerase II transcription regulatory region sequence-specific DNA binding	ECO:0000316	IGI	PMID:21330551	UniProtKB:P97471	9606	BHF-UCL		20180412	F
UniProtKB	P43694	GATA4	enables	GO:0001228	DNA-binding transcription activator activity, RNA polymerase II-specific	ECO:0000316	IGI	PMID:21330551	UniProtKB:P97471	9606	BHF-UCL		20180412	F
UniProtKB	P43694	GATA4	enables	GO:0061629	RNA polymerase II-specific DNA-binding transcription factor binding	ECO:0000353	IPI	PMID:21330551	UniProtKB:P97471	9606	BHF-UCL		20180412	F
UniProtKB	P97471	Smad4	enables	GO:0000977	RNA polymerase II transcription regulatory region sequence-specific DNA binding	ECO:0000316	IGI	PMID:21330551	UniProtKB:P43694	10090	BHF-UCL		20180412	F
UniProtKB	P97471	Smad4	enables	GO:0001228	DNA-binding transcription activator activity, RNA polymerase II-specific	ECO:0000316	IGI	PMID:21330551	UniProtKB:P43694	10090	BHF-UCL		20180412	F
UniProtKB	Q94EY1	PR46b	part_of	GO:0005858	axonemal dynein complex	ECO:0000314	IDA	PMID:22581229		3055	BHF-UCL		20180502	C
UniProtKB	P46531	NOTCH1	involved_in	GO:0003180	aortic valve morphogenesis	ECO:0000315	IMP	PMID:18593716		9606	BHF-UCL		20180508	P
UniProtKB	P70313	Nos3	involved_in	GO:0003180	aortic valve morphogenesis	ECO:0000315	IMP	PMID:10821808		10090	BHF-UCL	occurs_in(UBERON:0011742)	20180508	P
UniProtKB	O43541	SMAD6	involved_in	GO:0003180	aortic valve morphogenesis	ECO:0000315	IMP	PMID:22275001		9606	BHF-UCL		20180508	P
UniProtKB	O43541	SMAD6	involved_in	GO:0045668	negative regulation of osteoblast differentiation	ECO:0000315	IMP	PMID:22275001		9606	BHF-UCL		20180508	P
UniProtKB	O43541	SMAD6	involved_in	GO:0030514	negative regulation of BMP signaling pathway	ECO:0000315	IMP	PMID:22275001		9606	BHF-UCL	part_of(GO:0003180)	20180508	P
UniProtKB	P43694	GATA4	involved_in	GO:0003180	aortic valve morphogenesis	ECO:0000315	IMP	PMID:29325903		9606	BHF-UCL		20180509	P
UniProtKB	P46531	NOTCH1	involved_in	GO:0003180	aortic valve morphogenesis	ECO:0000304	TAS	PMID:20951801		9606	BHF-UCL		20180509	P
UniProtKB	P78504	JAG1	involved_in	GO:0003180	aortic valve morphogenesis	ECO:0000303	NAS	PMID:20951801		9606	BHF-UCL		20180509	P
UniProtKB	Q07008	Notch1	located_in	GO:0005886	plasma membrane	ECO:0000314	IDA	PMID:20951801		10116	BHF-UCL		20180509	C
UniProtKB	Q07008	Notch1	involved_in	GO:0010628	positive regulation of gene expression	ECO:0000316	IGI	PMID:20951801	UniProtKB:Q63722	10116	BHF-UCL	has_input(UniProtKB:O95863),occurs_in(CL:2000008),positively_regulates(GO:0060317)	20180509	P
UniProtKB	Q07008	Notch1	involved_in	GO:0010628	positive regulation of gene expression	ECO:0000316	IGI	PMID:20951801	UniProtKB:Q63722	10116	BHF-UCL	has_input(UniProtKB:O43623),occurs_in(CL:2000008),positively_regulates(GO:0060317)	20180509	P
UniProtKB	Q07008	Notch1	involved_in	GO:0010628	positive regulation of gene expression	ECO:0000316	IGI	PMID:20951801	UniProtKB:Q63722	10116	BHF-UCL	has_input(UniProtKB:Q9NQ87),occurs_in(CL:2000008),positively_regulates(GO:0060317)	20180509	P
UniProtKB	Q07008	Notch1	involved_in	GO:0010628	positive regulation of gene expression	ECO:0000316	IGI	PMID:20951801	UniProtKB:Q63722	10116	BHF-UCL	has_input(UniProtKB:Q9UBP5),occurs_in(CL:2000008),positively_regulates(GO:0060317)	20180509	P
UniProtKB	Q07008	Notch1	involved_in	GO:0010628	positive regulation of gene expression	ECO:0000316	IGI	PMID:20951801	UniProtKB:Q63722	10116	BHF-UCL	has_input(UniProtKB:P62736),occurs_in(CL:2000008),part_of(GO:0060317)	20180509	P
UniProtKB	Q63722	Jag1	involved_in	GO:0010628	positive regulation of gene expression	ECO:0000316	IGI	PMID:20951801	UniProtKB:Q07008	10116	BHF-UCL	has_input(UniProtKB:Q9UBP5),occurs_in(CL:2000008),positively_regulates(GO:0060317)	20180509	P
UniProtKB	Q63722	Jag1	involved_in	GO:0010628	positive regulation of gene expression	ECO:0000316	IGI	PMID:20951801	UniProtKB:Q07008	10116	BHF-UCL	has_input(UniProtKB:O43623),occurs_in(CL:2000008),positively_regulates(GO:0060317)	20180509	P
UniProtKB	Q63722	Jag1	involved_in	GO:0010628	positive regulation of gene expression	ECO:0000316	IGI	PMID:20951801	UniProtKB:Q07008	10116	BHF-UCL	has_input(UniProtKB:Q9NQ87),occurs_in(CL:2000008),positively_regulates(GO:0060317)	20180509	P
UniProtKB	Q63722	Jag1	involved_in	GO:0010628	positive regulation of gene expression	ECO:0000316	IGI	PMID:20951801	UniProtKB:Q07008	10116	BHF-UCL	has_input(UniProtKB:O95863),occurs_in(CL:2000008),positively_regulates(GO:0060317)	20180509	P
UniProtKB	Q63722	Jag1	involved_in	GO:0010628	positive regulation of gene expression	ECO:0000316	IGI	PMID:20951801	UniProtKB:Q07008	10116	BHF-UCL	has_input(UniProtKB:P62736),occurs_in(CL:2000008),part_of(GO:0060317)	20180509	P
UniProtKB	Q9BWX5	GATA5	involved_in	GO:0003180	aortic valve morphogenesis	ECO:0000315	IMP	PMID:22641149		9606	BHF-UCL		20180509	P
UniProtKB	Q9BWX5	GATA5	involved_in	GO:0003180	aortic valve morphogenesis	ECO:0000315	IMP	PMID:24638895		9606	BHF-UCL		20180509	P
UniProtKB	P46531	NOTCH1	involved_in	GO:0003151	outflow tract morphogenesis	ECO:0000315	IMP	PMID:18593716		9606	BHF-UCL		20180511	P
UniProtKB	P15502	ELN	involved_in	GO:0003151	outflow tract morphogenesis	ECO:0000315	IMP	PMID:8132745		9606	BHF-UCL		20180511	P
UniProtKB	P97489	Gata5	enables	GO:0000981	DNA-binding transcription factor activity, RNA polymerase II-specific	ECO:0000314	IDA	PMID:21633169		10090	BHF-UCL	has_input(UniProtKB:P70313),occurs_in(UBERON:0000922),occurs_in(UBERON:0004145),occurs_at(SO:0001952)	20180511	F
UniProtKB	P97489	Gata5	NOT|involved_in	GO:1905072	cardiac jelly development	ECO:0000315	IMP	PMID:21633169		10090	BHF-UCL		20180511	P
UniProtKB	P97489	Gata5	involved_in	GO:0003180	aortic valve morphogenesis	ECO:0000315	IMP	PMID:21633169		10090	BHF-UCL		20180511	P
UniProtKB	P97489	Gata5	involved_in	GO:0003274	endocardial cushion fusion	ECO:0000315	IMP	PMID:21633169		10090	BHF-UCL	part_of(GO:0003180)	20180511	P
UniProtKB	P97489	Gata5	involved_in	GO:0010628	positive regulation of gene expression	ECO:0000315	IMP	PMID:21633169		10090	BHF-UCL	has_input(UniProtKB:Q02858),occurs_in(UBERON:0000948),part_of(GO:0003180)	20180511	P
UniProtKB	P97489	Gata5	involved_in	GO:0010628	positive regulation of gene expression	ECO:0000315	IMP	PMID:21633169		10090	BHF-UCL	has_input(UniProtKB:P54761),occurs_in(UBERON:0000948),part_of(GO:0003180)	20180511	P
UniProtKB	P97489	Gata5	involved_in	GO:0010628	positive regulation of gene expression	ECO:0000315	IMP	PMID:21633169		10090	BHF-UCL	has_input(UniProtKB:A0A140LHZ9),occurs_in(UBERON:0000948),part_of(GO:0003180)	20180511	P
UniProtKB	P97489	Gata5	involved_in	GO:0010628	positive regulation of gene expression	ECO:0000315	IMP	PMID:21633169		10090	BHF-UCL	has_input(UniProtKB:P70424),occurs_in(UBERON:0000948),part_of(GO:0003180)	20180511	P
UniProtKB	P97489	Gata5	involved_in	GO:0010628	positive regulation of gene expression	ECO:0000315	IMP	PMID:21633169		10090	BHF-UCL	has_input(UniProtKB:Q01705),part_of(GO:0003180),occurs_in(UBERON:0000948)	20180511	P
UniProtKB	P97489	Gata5	involved_in	GO:0010628	positive regulation of gene expression	ECO:0000315	IMP	PMID:21633169		10090	BHF-UCL	has_input(UniProtKB:Q9ES03),part_of(GO:0003180),occurs_in(CL:0002350)	20180511	P
UniProtKB	P97489	Gata5	involved_in	GO:0010628	positive regulation of gene expression	ECO:0000315	IMP	PMID:21633169		10090	BHF-UCL	has_input(UniProtKB:P21275),occurs_in(UBERON:0000948),part_of(GO:0003180)	20180511	P
UniProtKB	P97489	Gata5	involved_in	GO:0010628	positive regulation of gene expression	ECO:0000315	IMP	PMID:21633169		10090	BHF-UCL	has_input(UniProtKB:Q8CFN5),occurs_in(UBERON:0000948),part_of(GO:0003180)	20180511	P
UniProtKB	P97489	Gata5	involved_in	GO:0010628	positive regulation of gene expression	ECO:0000315	IMP	PMID:21633169		10090	BHF-UCL	has_input(UniProtKB:Q9QXX0),occurs_in(UBERON:0000948),part_of(GO:0003180)	20180511	P
UniProtKB	P97489	Gata5	involved_in	GO:0010628	positive regulation of gene expression	ECO:0000315	IMP	PMID:21633169		10090	BHF-UCL	has_input(UniProtKB:Q9QUM5),occurs_in(UBERON:0000948),part_of(GO:0003180)	20180511	P
UniProtKB	P97489	Gata5	involved_in	GO:0010628	positive regulation of gene expression	ECO:0000315	IMP	PMID:21633169		10090	BHF-UCL	has_input(UniProtKB:P55284),occurs_in(UBERON:0000948),part_of(GO:0003180)	20180511	P
UniProtKB	P97489	Gata5	involved_in	GO:0010629	negative regulation of gene expression	ECO:0000315	IMP	PMID:21633169		10090	BHF-UCL	has_input(UniProtKB:P31266),occurs_in(UBERON:0000948),part_of(GO:0003180)	20180511	P
UniProtKB	P97489	Gata5	involved_in	GO:0010629	negative regulation of gene expression	ECO:0000315	IMP	PMID:21633169		10090	BHF-UCL	has_input(UniProtKB:P05125),occurs_in(UBERON:0002084),part_of(GO:0003180)	20180511	P
UniProtKB	P97489	Gata5	involved_in	GO:0010629	negative regulation of gene expression	ECO:0000315	IMP	PMID:21633169		10090	BHF-UCL	has_input(UniProtKB:P05125),occurs_in(UBERON:0002094),part_of(GO:0003180)	20180511	P
UniProtKB	P97489	Gata5	involved_in	GO:0010629	negative regulation of gene expression	ECO:0000315	IMP	PMID:21633169		10090	BHF-UCL	has_input(UniProtKB:P40753),occurs_in(UBERON:0002084),part_of(GO:0003180)	20180511	P
UniProtKB	P97489	Gata5	involved_in	GO:0010629	negative regulation of gene expression	ECO:0000315	IMP	PMID:21633169		10090	BHF-UCL	has_input(UniProtKB:P40753),occurs_in(UBERON:0002094),part_of(GO:0003180)	20180511	P
UniProtKB	P97489	Gata5	involved_in	GO:0035481	positive regulation of Notch signaling pathway involved in heart induction	ECO:0000315	IMP	PMID:21633169		10090	BHF-UCL		20180511	P
UniProtKB	P97489	Gata5	involved_in	GO:0062000	positive regulation of cardiac endothelial to mesenchymal transition	ECO:0000315	IMP	PMID:21633169		10090	BHF-UCL	part_of(GO:0003180),occurs_in(UBERON:0000922),occurs_in(UBERON:0004145)|part_of(GO:0003180),occurs_in(UBERON:0000922),occurs_in(UBERON:0002087)	20180511	P
UniProtKB	O89026	Robo1	involved_in	GO:0035481	positive regulation of Notch signaling pathway involved in heart induction	ECO:0000314	IDA	PMID:25691540		10090	BHF-UCL	occurs_in(UBERON:0004145)	20180514	P
UniProtKB	O89026	Robo1	involved_in	GO:0003148	outflow tract septum morphogenesis	ECO:0000316	IGI	PMID:25691540	UniProtKB:Q7TPD3	10090	BHF-UCL	part_of(GO:0035904)	20180514	P
UniProtKB	O89026	Robo1	involved_in	GO:0003180	aortic valve morphogenesis	ECO:0000316	IGI	PMID:25691540	UniProtKB:Q7TPD3	10090	BHF-UCL	results_in_morphogenesis_of(UBERON:0011742)	20180514	P
UniProtKB	O89026	Robo1	involved_in	GO:0003184	pulmonary valve morphogenesis	ECO:0000316	IGI	PMID:25691540	UniProtKB:Q7TPD3	10090	BHF-UCL	results_in_morphogenesis_of(UBERON:0011745)	20180514	P
UniProtKB	O89026	Robo1	involved_in	GO:0003272	endocardial cushion formation	ECO:0000316	IGI	PMID:25691540	UniProtKB:Q7TPD3	10090	BHF-UCL	part_of(GO:0003180)	20180514	P
UniProtKB	O89026	Robo1	involved_in	GO:0035904	aorta development	ECO:0000316	IGI	PMID:25691540	UniProtKB:Q7TPD3	10090	BHF-UCL		20180514	P
UniProtKB	O89026	Robo1	involved_in	GO:0060412	ventricular septum morphogenesis	ECO:0000316	IGI	PMID:25691540	UniProtKB:Q7TPD3	10090	BHF-UCL		20180514	P
UniProtKB	Q7TPD3	Robo2	involved_in	GO:0035481	positive regulation of Notch signaling pathway involved in heart induction	ECO:0000314	IDA	PMID:25691540		10090	BHF-UCL	occurs_in(UBERON:0004145)	20180514	P
UniProtKB	Q7TPD3	Robo2	involved_in	GO:0003148	outflow tract septum morphogenesis	ECO:0000316	IGI	PMID:25691540	UniProtKB:O89026	10090	BHF-UCL	part_of(GO:0035904)	20180514	P
UniProtKB	Q7TPD3	Robo2	involved_in	GO:0003180	aortic valve morphogenesis	ECO:0000316	IGI	PMID:25691540	UniProtKB:O89026	10090	BHF-UCL	results_in_morphogenesis_of(UBERON:0011742)	20180514	P
UniProtKB	Q7TPD3	Robo2	involved_in	GO:0003184	pulmonary valve morphogenesis	ECO:0000316	IGI	PMID:25691540	UniProtKB:O89026	10090	BHF-UCL	results_in_morphogenesis_of(UBERON:0011745)	20180514	P
UniProtKB	Q7TPD3	Robo2	involved_in	GO:0003272	endocardial cushion formation	ECO:0000316	IGI	PMID:25691540	UniProtKB:O89026	10090	BHF-UCL	part_of(GO:0003180)	20180514	P
UniProtKB	Q7TPD3	Robo2	involved_in	GO:0035904	aorta development	ECO:0000316	IGI	PMID:25691540	UniProtKB:O89026	10090	BHF-UCL		20180514	P
UniProtKB	Q7TPD3	Robo2	involved_in	GO:0060412	ventricular septum morphogenesis	ECO:0000316	IGI	PMID:25691540	UniProtKB:O89026	10090	BHF-UCL		20180514	P
UniProtKB	Q9R1B9	Slit2	involved_in	GO:0003180	aortic valve morphogenesis	ECO:0000315	IMP	PMID:25691540		10090	BHF-UCL	occurs_in(UBERON:0011742)	20180514	P
UniProtKB	Q9R1B9	Slit2	involved_in	GO:0003184	pulmonary valve morphogenesis	ECO:0000315	IMP	PMID:25691540		10090	BHF-UCL	occurs_in(UBERON:0011745)	20180514	P
UniProtKB	Q9R1B9	Slit2	involved_in	GO:0060412	ventricular septum morphogenesis	ECO:0000315	IMP	PMID:25691540		10090	BHF-UCL		20180514	P
UniProtKB	Q9WVB4	Slit3	involved_in	GO:0003180	aortic valve morphogenesis	ECO:0000315	IMP	PMID:25691540		10090	BHF-UCL		20180514	P
UniProtKB	Q9WVB4	Slit3	involved_in	GO:0003181	atrioventricular valve morphogenesis	ECO:0000315	IMP	PMID:25691540		10090	BHF-UCL		20180514	P
UniProtKB	Q9WVB4	Slit3	involved_in	GO:0060412	ventricular septum morphogenesis	ECO:0000315	IMP	PMID:25691540		10090	BHF-UCL		20180514	P
UniProtKB	P13405	Rb1	involved_in	GO:1904761	negative regulation of myofibroblast differentiation	ECO:0000315	IMP	PMID:29304157		10090	BHF-UCL	occurs_in(UBERON:0011742),part_of(GO:0003180)	20180515	P
UniProtKB	P13405	Rb1	involved_in	GO:0003180	aortic valve morphogenesis	ECO:0000315	IMP	PMID:29304157		10090	BHF-UCL		20180515	P
UniProtKB	P13405	Rb1	involved_in	GO:1903055	positive regulation of extracellular matrix organization	ECO:0000315	IMP	PMID:29304157		10090	BHF-UCL	occurs_in(UBERON:0011742),part_of(GO:0003180)	20180515	P
UniProtKB	P13405	Rb1	involved_in	GO:1904028	positive regulation of collagen fibril organization	ECO:0000315	IMP	PMID:29304157		10090	BHF-UCL	occurs_in(UBERON:0011742),part_of(GO:0003180)	20180515	P
UniProtKB	P13405	Rb1	involved_in	GO:0050728	negative regulation of inflammatory response	ECO:0000315	IMP	PMID:29304157		10090	BHF-UCL		20180515	P
UniProtKB	P70313	Nos3	involved_in	GO:0003180	aortic valve morphogenesis	ECO:0000315	IMP	PMID:23583836		10090	BHF-UCL		20180515	P
UniProtKB	Q01705	Notch1	located_in	GO:0005634	nucleus	ECO:0000314	IDA	PMID:23583836		10090	BHF-UCL	part_of(UBERON:0002137),part_of(CL:1000147)	20180515	C
UniProtKB	Q01705	Notch1	involved_in	GO:0003180	aortic valve morphogenesis	ECO:0000316	IGI	PMID:23583836	UniProtKB:P70313	10090	BHF-UCL		20180515	P
UniProtKB	Q01705	Notch1	involved_in	GO:0010628	positive regulation of gene expression	ECO:0000316	IGI	PMID:23583836	UniProtKB:P70313	10090	BHF-UCL	occurs_in(UBERON:0002137),has_input(UniProtKB:Q04887)	20180515	P
UniProtKB	Q07008	Notch1	located_in	GO:0005634	nucleus	ECO:0000314	IDA	PMID:23583836		10116	BHF-UCL	part_of(UBERON:0002137),part_of(CL:1000147)	20180515	C
UniProtKB	I3LFH3	ROCK1	involved_in	GO:1900182	positive regulation of protein localization to nucleus	ECO:0000316	IGI	PMID:26634652	UniProtKB:M3TYT0	9823	BHF-UCL	occurs_in(UBERON:0002137),transports_or_maintains_localization_of(UniProtKB:F1RV30),part_of(GO:0071560)	20180516	P
UniProtKB	I3LFH3	ROCK1	involved_in	GO:0071560	cellular response to transforming growth factor beta stimulus	ECO:0000316	IGI	PMID:26634652	UniProtKB:M3TYT0	9823	BHF-UCL	occurs_in(UBERON:0002137)	20180516	P
UniProtKB	M3TYT0	ROCK2	involved_in	GO:1900182	positive regulation of protein localization to nucleus	ECO:0000316	IGI	PMID:26634652	UniProtKB:I3LFH3	9823	BHF-UCL	occurs_in(UBERON:0002137),transports_or_maintains_localization_of(UniProtKB:F1RV30),part_of(GO:0071560)	20180516	P
UniProtKB	M3TYT0	ROCK2	involved_in	GO:0071560	cellular response to transforming growth factor beta stimulus	ECO:0000316	IGI	PMID:26634652	UniProtKB:I3LFH3	9823	BHF-UCL	occurs_in(UBERON:0002137)	20180516	P
UniProtKB	O18896	SOX9	located_in	GO:0005634	nucleus	ECO:0000314	IDA	PMID:26634652		9823	BHF-UCL	part_of(CL:0000115),part_of(UBERON:0002137)	20180516	C
UniProtKB	P01137	TGFB1	involved_in	GO:1900182	positive regulation of protein localization to nucleus	ECO:0000314	IDA	PMID:26634652		9606	BHF-UCL	occurs_in(UBERON:0002137),transports_or_maintains_localization_of(UniProtKB:P48436),regulates_o_occurs_in(CL:1000147)	20180516	P
UniProtKB	P01137	TGFB1	involved_in	GO:0010628	positive regulation of gene expression	ECO:0000314	IDA	PMID:26634652		9606	BHF-UCL	occurs_in(UBERON:0002137),has_input(UniProtKB:P02458)	20180516	P
UniProtKB	P01137	TGFB1	involved_in	GO:0010629	negative regulation of gene expression	ECO:0000314	IDA	PMID:26634652		9606	BHF-UCL	occurs_in(UBERON:0002137),has_input(UniProtKB:Q13950)	20180516	P
UniProtKB	P01137	TGFB1	involved_in	GO:0010862	positive regulation of pathway-restricted SMAD protein phosphorylation	ECO:0000314	IDA	PMID:26634652		9606	BHF-UCL	occurs_in(UBERON:0002137),has_input(UniProtKB:Q15796)	20180516	P
UniProtKB	P04202	Tgfb1	involved_in	GO:0010628	positive regulation of gene expression	ECO:0000315	IMP	PMID:26634652		10090	BHF-UCL	occurs_in(UBERON:0002137),has_input(UniProtKB:Q04887)	20180516	P
UniProtKB	P04202	Tgfb1	involved_in	GO:0010628	positive regulation of gene expression	ECO:0000315	IMP	PMID:26634652		10090	BHF-UCL	occurs_in(UBERON:0002137),has_input(UniProtKB:Q62432)	20180516	P
UniProtKB	P04202	Tgfb1	involved_in	GO:0010628	positive regulation of gene expression	ECO:0000315	IMP	PMID:26634652		10090	BHF-UCL	occurs_in(UBERON:0002137),has_input(UniProtKB:P28481)	20180516	P
UniProtKB	P04202	Tgfb1	involved_in	GO:0010629	negative regulation of gene expression	ECO:0000315	IMP	PMID:26634652		10090	BHF-UCL	occurs_in(UBERON:0002137),has_input(UniProtKB:Q08775)	20180516	P
UniProtKB	P48436	SOX9	located_in	GO:0005634	nucleus	ECO:0000314	IDA	PMID:26634652		9606	BHF-UCL	part_of(CL:0002618)	20180516	C
UniProtKB	P70313	Nos3	involved_in	GO:0003180	aortic valve morphogenesis	ECO:0000316	IGI	PMID:27107132	UniProtKB:Q01705	10090	BHF-UCL	results_in_morphogenesis_of(UBERON:0011742)	20180516	P
UniProtKB	P70313	Nos3	involved_in	GO:0003184	pulmonary valve morphogenesis	ECO:0000316	IGI	PMID:27107132	UniProtKB:Q01705	10090	BHF-UCL	results_in_morphogenesis_of(UBERON:0011745)	20180516	P
UniProtKB	P70313	Nos3	involved_in	GO:0003203	endocardial cushion morphogenesis	ECO:0000316	IGI	PMID:27107132	UniProtKB:Q01705	10090	BHF-UCL	part_of(GO:0003180)	20180516	P
UniProtKB	P70313	Nos3	involved_in	GO:0048873	homeostasis of number of cells within a tissue	ECO:0000316	IGI	PMID:27107132	UniProtKB:Q01705	10090	BHF-UCL	occurs_in(UBERON:0002137),part_of(GO:0003180)	20180516	P
UniProtKB	P70313	Nos3	involved_in	GO:0060412	ventricular septum morphogenesis	ECO:0000316	IGI	PMID:27107132	UniProtKB:Q01705	10090	BHF-UCL		20180516	P
UniProtKB	Q01705	Notch1	involved_in	GO:0003180	aortic valve morphogenesis	ECO:0000316	IGI	PMID:27107132	UniProtKB:P70313	10090	BHF-UCL	results_in_morphogenesis_of(UBERON:0011742)	20180516	P
UniProtKB	Q01705	Notch1	involved_in	GO:0003184	pulmonary valve morphogenesis	ECO:0000316	IGI	PMID:27107132	UniProtKB:P70313	10090	BHF-UCL	results_in_morphogenesis_of(UBERON:0011745)	20180516	P
UniProtKB	Q01705	Notch1	involved_in	GO:0003203	endocardial cushion morphogenesis	ECO:0000316	IGI	PMID:27107132	UniProtKB:P70313	10090	BHF-UCL	part_of(GO:0003180)	20180516	P
UniProtKB	Q01705	Notch1	involved_in	GO:0048873	homeostasis of number of cells within a tissue	ECO:0000316	IGI	PMID:27107132	UniProtKB:P70313	10090	BHF-UCL	occurs_in(UBERON:0002137),part_of(GO:0003180)	20180516	P
UniProtKB	Q01705	Notch1	involved_in	GO:0060412	ventricular septum morphogenesis	ECO:0000316	IGI	PMID:27107132	UniProtKB:P70313	10090	BHF-UCL		20180516	P
UniProtKB	O89026	Robo1	involved_in	GO:0010628	positive regulation of gene expression	ECO:0000314	IDA	PMID:25691540		10090	BHF-UCL	has_input(UniProtKB:Q9WVB4),occurs_in(UBERON:0004145),happens_during(GO:0003170)	20180517	P
UniProtKB	O89026	Robo1	involved_in	GO:0010628	positive regulation of gene expression	ECO:0000314	IDA	PMID:25691540		10090	BHF-UCL	has_input(UniProtKB:Q01705),occurs_in(UBERON:0004145),happens_during(GO:0003170)	20180517	P
UniProtKB	O89026	Robo1	involved_in	GO:0010628	positive regulation of gene expression	ECO:0000314	IDA	PMID:25691540		10090	BHF-UCL	has_input(UniProtKB:Q9QUM5),occurs_in(UBERON:0004145),happens_during(GO:0003170)	20180517	P
UniProtKB	O89026	Robo1	involved_in	GO:0010628	positive regulation of gene expression	ECO:0000314	IDA	PMID:25691540		10090	BHF-UCL	has_input(UniProtKB:Q9DBX7),occurs_in(UBERON:0004145),happens_during(GO:0003170)	20180517	P
UniProtKB	O89026	Robo1	involved_in	GO:0010628	positive regulation of gene expression	ECO:0000314	IDA	PMID:25691540		10090	BHF-UCL	has_input(UniProtKB:P35428),occurs_in(UBERON:0004145),happens_during(GO:0003170)	20180517	P
UniProtKB	O89026	Robo1	involved_in	GO:0010629	negative regulation of gene expression	ECO:0000314	IDA	PMID:25691540		10090	BHF-UCL	has_input(UniProtKB:A0A2I3BR72),occurs_in(UBERON:0004145),happens_during(GO:0003170)	20180517	P
UniProtKB	P25118	Tnfrsf1a	involved_in	GO:0003176	aortic valve development	ECO:0000316	IGI	PMID:26491108	UniProtKB:P25119	10090	BHF-UCL		20180517	P
UniProtKB	P25118	Tnfrsf1a	involved_in	GO:0003177	pulmonary valve development	ECO:0000316	IGI	PMID:26491108	UniProtKB:P25119	10090	BHF-UCL		20180517	P
UniProtKB	P25118	Tnfrsf1a	involved_in	GO:0003332	negative regulation of extracellular matrix constituent secretion	ECO:0000316	IGI	PMID:26491108	UniProtKB:P25119	10090	BHF-UCL	occurs_in(UBERON:0002137),part_of(GO:0003176)	20180517	P
UniProtKB	P25118	Tnfrsf1a	involved_in	GO:1902339	positive regulation of apoptotic process involved in morphogenesis	ECO:0000316	IGI	PMID:26491108	UniProtKB:P25119	10090	BHF-UCL	occurs_in(UBERON:0002137),part_of(GO:0003176)	20180517	P
UniProtKB	P25118	Tnfrsf1a	involved_in	GO:1902339	positive regulation of apoptotic process involved in morphogenesis	ECO:0000316	IGI	PMID:26491108	UniProtKB:P25119	10090	BHF-UCL	occurs_in(UBERON:0002146),part_of(GO:0003177)	20180517	P
UniProtKB	P25118	Tnfrsf1a	involved_in	GO:0010614	negative regulation of cardiac muscle hypertrophy	ECO:0000316	IGI	PMID:26491108	UniProtKB:P25119	10090	BHF-UCL	occurs_in(UBERON:0002137),happens_during(GO:0003176)	20180517	P
UniProtKB	P25119	Tnfrsf1b	involved_in	GO:0003176	aortic valve development	ECO:0000316	IGI	PMID:26491108	UniProtKB:P25118	10090	BHF-UCL		20180517	P
UniProtKB	P25119	Tnfrsf1b	involved_in	GO:0003177	pulmonary valve development	ECO:0000316	IGI	PMID:26491108	UniProtKB:P25118	10090	BHF-UCL		20180517	P
UniProtKB	P25119	Tnfrsf1b	involved_in	GO:0003332	negative regulation of extracellular matrix constituent secretion	ECO:0000316	IGI	PMID:26491108	UniProtKB:P25118	10090	BHF-UCL	occurs_in(UBERON:0002137),part_of(GO:0003176)	20180517	P
UniProtKB	P25119	Tnfrsf1b	involved_in	GO:1902339	positive regulation of apoptotic process involved in morphogenesis	ECO:0000316	IGI	PMID:26491108	UniProtKB:P25118	10090	BHF-UCL	occurs_in(UBERON:0002137),part_of(GO:0003176)	20180517	P
UniProtKB	P25119	Tnfrsf1b	involved_in	GO:1902339	positive regulation of apoptotic process involved in morphogenesis	ECO:0000316	IGI	PMID:26491108	UniProtKB:P25118	10090	BHF-UCL	occurs_in(UBERON:0002146),part_of(GO:0003177)	20180517	P
UniProtKB	P25119	Tnfrsf1b	involved_in	GO:0010614	negative regulation of cardiac muscle hypertrophy	ECO:0000316	IGI	PMID:26491108	UniProtKB:P25118	10090	BHF-UCL	occurs_in(UBERON:0002137),happens_during(GO:0003176)	20180517	P
UniProtKB	P31266	Rbpj	involved_in	GO:0003176	aortic valve development	ECO:0000315	IMP	PMID:26491108		10090	BHF-UCL		20180517	P
UniProtKB	P31266	Rbpj	involved_in	GO:0003177	pulmonary valve development	ECO:0000315	IMP	PMID:26491108		10090	BHF-UCL		20180517	P
UniProtKB	P31266	Rbpj	involved_in	GO:0010628	positive regulation of gene expression	ECO:0000315	IMP	PMID:26491108		10090	BHF-UCL	occurs_in(UBERON:0002137),part_of(GO:0003176),has_input(UniProtKB:P50592)	20180517	P
UniProtKB	P31266	Rbpj	involved_in	GO:0010628	positive regulation of gene expression	ECO:0000315	IMP	PMID:26491108		10090	BHF-UCL	occurs_in(UBERON:0002137),part_of(GO:0003176),has_input(UniProtKB:P06804)	20180517	P
UniProtKB	P31266	Rbpj	involved_in	GO:0060412	ventricular septum morphogenesis	ECO:0000315	IMP	PMID:26491108		10090	BHF-UCL		20180517	P
UniProtKB	P97489	Gata5	involved_in	GO:0010614	negative regulation of cardiac muscle hypertrophy	ECO:0000315	IMP	PMID:21633169		10090	BHF-UCL	occurs_in(UBERON:0002094),part_of(GO:0003180)	20180517	P
UniProtKB	P97489	Gata5	involved_in	GO:0010614	negative regulation of cardiac muscle hypertrophy	ECO:0000315	IMP	PMID:21633169		10090	BHF-UCL	occurs_in(UBERON:0002084),part_of(GO:0003180)	20180517	P
UniProtKB	Q01705	Notch1	involved_in	GO:0003252	negative regulation of cell proliferation involved in heart valve morphogenesis	ECO:0000314	IDA	PMID:26491108		10090	BHF-UCL	occurs_in(UBERON:0002137),part_of(GO:0003180)	20180517	P
UniProtKB	Q01705	Notch1	located_in	GO:0005886	plasma membrane	ECO:0000314	IDA	PMID:26491108		10090	BHF-UCL	part_of(CL:1000413),part_of(UBERON:0000946)	20180517	C
UniProtKB	Q01705	Notch1	involved_in	GO:1902339	positive regulation of apoptotic process involved in morphogenesis	ECO:0000314	IDA	PMID:26491108		10090	BHF-UCL	results_in_morphogenesis_of(UBERON:0002137),part_of(GO:0003180),positively_regulates(GO:0072577)	20180517	P
UniProtKB	Q01705	Notch1	involved_in	GO:1902339	positive regulation of apoptotic process involved in morphogenesis	ECO:0000314	IDA	PMID:26491108		10090	BHF-UCL	results_in_morphogenesis_of(UBERON:0002146),part_of(GO:0003184),positively_regulates(GO:0072577)	20180517	P
UniProtKB	Q01705	Notch1	involved_in	GO:0003180	aortic valve morphogenesis	ECO:0000315	IMP	PMID:26491108		10090	BHF-UCL		20180517	P
UniProtKB	Q01705	Notch1	involved_in	GO:0003182	coronary sinus valve morphogenesis	ECO:0000315	IMP	PMID:26491108		10090	BHF-UCL	occurs_in(UBERON:0002137),part_of(GO:0003180)	20180517	P
UniProtKB	Q01705	Notch1	involved_in	GO:0003184	pulmonary valve morphogenesis	ECO:0000315	IMP	PMID:26491108		10090	BHF-UCL		20180517	P
UniProtKB	Q01705	Notch1	involved_in	GO:0003252	negative regulation of cell proliferation involved in heart valve morphogenesis	ECO:0000315	IMP	PMID:26491108		10090	BHF-UCL	occurs_in(UBERON:0002146),part_of(GO:0003184)	20180517	P
UniProtKB	Q01705	Notch1	involved_in	GO:0003332	negative regulation of extracellular matrix constituent secretion	ECO:0000315	IMP	PMID:26491108		10090	BHF-UCL	occurs_in(UBERON:0002137),happens_during(GO:0003180)	20180517	P
UniProtKB	Q01705	Notch1	involved_in	GO:0010614	negative regulation of cardiac muscle hypertrophy	ECO:0000315	IMP	PMID:26491108		10090	BHF-UCL	occurs_in(UBERON:0002137),happens_during(GO:0003180)	20180517	P
UniProtKB	Q01705	Notch1	involved_in	GO:0060412	ventricular septum morphogenesis	ECO:0000315	IMP	PMID:26491108		10090	BHF-UCL		20180517	P
UniProtKB	Q9NR61	DLL4	involved_in	GO:0010628	positive regulation of gene expression	ECO:0000314	IDA	PMID:26491108		9606	BHF-UCL	occurs_in(UBERON:0002137),part_of(GO:0003180),has_input(UniProtKB:P42574),occurs_in(CL:0000115)	20180517	P
UniProtKB	Q9NR61	DLL4	involved_in	GO:0010628	positive regulation of gene expression	ECO:0000314	IDA	PMID:26491108		9606	BHF-UCL	occurs_in(UBERON:0002137),part_of(GO:0003180),has_input(UniProtKB:Q14790),occurs_in(CL:0000115)	20180517	P
UniProtKB	Q9NR61	DLL4	involved_in	GO:0010628	positive regulation of gene expression	ECO:0000314	IDA	PMID:26491108		9606	BHF-UCL	occurs_in(UBERON:0002137),part_of(GO:0003180),has_input(UniProtKB:P01375),occurs_in(CL:0000115)	20180517	P
UniProtKB	Q9NR61	DLL4	involved_in	GO:0010628	positive regulation of gene expression	ECO:0000314	IDA	PMID:26491108		9606	BHF-UCL	occurs_in(UBERON:0002137),part_of(GO:0003180),has_input(UniProtKB:P50591),occurs_in(CL:0000115)	20180517	P
UniProtKB	Q07008	Notch1	involved_in	GO:0062043	positive regulation of cardiac epithelial to mesenchymal transition	ECO:0000316	IGI	PMID:20951801	UniProtKB:Q63722	10116	BHF-UCL	occurs_in(CL:2000008)	20180605	P
UniProtKB	Q63722	Jag1	involved_in	GO:0062043	positive regulation of cardiac epithelial to mesenchymal transition	ECO:0000316	IGI	PMID:20951801	UniProtKB:Q07008	10116	BHF-UCL	occurs_in(CL:2000008)	20180605	P
UniProtKB	O88621	Foxh1	involved_in	GO:0007179	transforming growth factor beta receptor signaling pathway	ECO:0000314	IDA	PMID:15363409		10090	BHF-UCL		20180725	P
UniProtKB	O88621	Foxh1	involved_in	GO:0000122	negative regulation of transcription by RNA polymerase II	ECO:0000315	IMP	PMID:15363409		10090	BHF-UCL	has_input(UniProtKB:K7N7F1)	20180725	P
UniProtKB	O88621	Foxh1	involved_in	GO:0045944	positive regulation of transcription by RNA polymerase II	ECO:0000315	IMP	PMID:15363409		10090	BHF-UCL	has_input(UniProtKB:Q8CFN5),part_of(GO:0007179)	20180725	P
UniProtKB	O88621	Foxh1	enables	GO:0001228	DNA-binding transcription activator activity, RNA polymerase II-specific	ECO:0000315	IMP	PMID:15363409		10090	BHF-UCL		20180726	F
UniProtKB	P42582	Nkx2-5	enables	GO:0001228	DNA-binding transcription activator activity, RNA polymerase II-specific	ECO:0000314	IDA	PMID:15363409		10090	BHF-UCL		20180726	F
UniProtKB	Q99K41	Emilin1	involved_in	GO:0010628	positive regulation of gene expression	ECO:0000315	IMP	PMID:25056700		10090	BHF-UCL	occurs_in(UBERON:0011742),part_of(GO:0003180),part_of(GO:1901203),has_input(UniProtKB:P54320)	20180814	P
UniProtKB	Q99K41	Emilin1	involved_in	GO:0010629	negative regulation of gene expression	ECO:0000315	IMP	PMID:25056700		10090	BHF-UCL	occurs_in(UBERON:0011742),part_of(GO:0003180),has_input(UniProtKB:P49766),negatively_regulates(GO:0048010),negatively_regulates(GO:0001525)	20180814	P
UniProtKB	Q99K41	Emilin1	involved_in	GO:0010629	negative regulation of gene expression	ECO:0000315	IMP	PMID:25056700		10090	BHF-UCL	occurs_in(UBERON:0002137),part_of(GO:0003180),has_input(UniProtKB:Q64729)	20180814	P
UniProtKB	Q99K41	Emilin1	involved_in	GO:0032966	negative regulation of collagen biosynthetic process	ECO:0000315	IMP	PMID:25056700		10090	BHF-UCL	occurs_in(UBERON:0002137),part_of(GO:0003180),part_of(GO:1904027)	20180814	P
UniProtKB	O43623	SNAI2	involved_in	GO:0003180	aortic valve morphogenesis	ECO:0000304	TAS	PMID:20951801		9606	BHF-UCL		20180829	P
UniProtKB	O43623	SNAI2	involved_in	GO:0003198	epithelial to mesenchymal transition involved in endocardial cushion formation	ECO:0000304	TAS	PMID:20951801		9606	BHF-UCL	part_of(GO:0003180)	20180829	P
UniProtKB	O95863	SNAI1	involved_in	GO:0003180	aortic valve morphogenesis	ECO:0000304	TAS	PMID:20951801		9606	BHF-UCL		20180829	P
UniProtKB	I3LFH3	ROCK1	involved_in	GO:0003180	aortic valve morphogenesis	ECO:0000316	IGI	PMID:26634652	UniProtKB:M3TYT0	9823	BHF-UCL	occurs_in(UBERON:0002137)	20180913	P
UniProtKB	I3LFH3	ROCK1	involved_in	GO:0070168	negative regulation of biomineral tissue development	ECO:0000316	IGI	PMID:26634652	UniProtKB:M3TYT0	9823	BHF-UCL	occurs_in(UBERON:0002137),part_of(GO:0003180)	20180913	P
UniProtKB	M3TYT0	ROCK2	involved_in	GO:0003180	aortic valve morphogenesis	ECO:0000316	IGI	PMID:26634652	UniProtKB:I3LFH3	9823	BHF-UCL	occurs_in(UBERON:0002137)	20180913	P
UniProtKB	M3TYT0	ROCK2	involved_in	GO:0070168	negative regulation of biomineral tissue development	ECO:0000316	IGI	PMID:26634652	UniProtKB:I3LFH3	9823	BHF-UCL	occurs_in(UBERON:0002137),part_of(GO:0003180)	20180913	P
UniProtKB	P01137	TGFB1	involved_in	GO:0070168	negative regulation of biomineral tissue development	ECO:0000314	IDA	PMID:26634652		9606	BHF-UCL	occurs_in(UBERON:0002137),regulates_o_occurs_in(CL:1000147),part_of(GO:0003180)	20180913	P
UniProtKB	P01137	TGFB1	involved_in	GO:0003180	aortic valve morphogenesis	ECO:0000315	IMP	PMID:26634652		9606	BHF-UCL	occurs_in(UBERON:0002137)	20180913	P
UniProtKB	P04202	Tgfb1	involved_in	GO:0003180	aortic valve morphogenesis	ECO:0000315	IMP	PMID:26634652		10090	BHF-UCL	occurs_in(UBERON:0002137)	20180913	P
UniProtKB	P04202	Tgfb1	involved_in	GO:0070168	negative regulation of biomineral tissue development	ECO:0000315	IMP	PMID:26634652		10090	BHF-UCL	occurs_in(UBERON:0002137),part_of(GO:0003180)	20180913	P
UniProtKB	P70313	Nos3	involved_in	GO:0070168	negative regulation of biomineral tissue development	ECO:0000315	IMP	PMID:23583836		10090	BHF-UCL	regulates_o_occurs_in(UBERON:0002137),regulates_o_occurs_in(CL:1000147),part_of(GO:0003180)	20180913	P
UniProtKB	Q01705	Notch1	involved_in	GO:0070168	negative regulation of biomineral tissue development	ECO:0000314	IDA	PMID:23583836		10090	BHF-UCL	occurs_in(UBERON:0002137),occurs_in(CL:1000147),part_of(GO:0003180)	20180913	P
UniProtKB	Q01705	Notch1	involved_in	GO:0070168	negative regulation of biomineral tissue development	ECO:0000315	IMP	PMID:26491108		10090	BHF-UCL	occurs_in(UBERON:0011742),part_of(GO:0003180),happens_during(GO:0010259)	20180914	P
UniProtKB	Q01705	Notch1	involved_in	GO:0003252	negative regulation of cell proliferation involved in heart valve morphogenesis	ECO:0000315	IMP	PMID:26491108		10090	BHF-UCL	occurs_in(UBERON:0011742),part_of(GO:0003180)	20181015	P
UniProtKB	O43623	SNAI2	involved_in	GO:0003198	epithelial to mesenchymal transition involved in endocardial cushion formation	ECO:0000304	TAS	PMID:20951801		9606	BHF-UCL	part_of(GO:0003180),occurs_in(CL:2000008)	20190123	P
UniProtKB	O43623	SNAI2	involved_in	GO:0061314	Notch signaling involved in heart development	ECO:0000304	TAS	PMID:20951801		9606	BHF-UCL	part_of(GO:0003198),occurs_in(CL:2000008),part_of(GO:0003180)	20190123	P
UniProtKB	O95863	SNAI1	involved_in	GO:0003198	epithelial to mesenchymal transition involved in endocardial cushion formation	ECO:0000304	TAS	PMID:20951801		9606	BHF-UCL	part_of(GO:0003180),occurs_in(CL:2000008)	20190123	P
UniProtKB	O95863	SNAI1	involved_in	GO:0061314	Notch signaling involved in heart development	ECO:0000304	TAS	PMID:20951801		9606	BHF-UCL	part_of(GO:0003198),occurs_in(CL:2000008),part_of(GO:0003180)	20190123	P
UniProtKB	Q9NQ87	HEYL	involved_in	GO:0003180	aortic valve morphogenesis	ECO:0000304	TAS	PMID:20951801		9606	BHF-UCL		20190123	P
UniProtKB	Q9NQ87	HEYL	involved_in	GO:0003198	epithelial to mesenchymal transition involved in endocardial cushion formation	ECO:0000304	TAS	PMID:20951801		9606	BHF-UCL	part_of(GO:0003180),occurs_in(CL:2000008)	20190123	P
UniProtKB	Q9NQ87	HEYL	involved_in	GO:0061314	Notch signaling involved in heart development	ECO:0000304	TAS	PMID:20951801		9606	BHF-UCL	part_of(GO:0003198),occurs_in(CL:2000008),part_of(GO:0003180)	20190123	P
UniProtKB	Q9UBP5	HEY2	involved_in	GO:0003180	aortic valve morphogenesis	ECO:0000304	TAS	PMID:20951801		9606	BHF-UCL		20190123	P
UniProtKB	Q9UBP5	HEY2	involved_in	GO:0003198	epithelial to mesenchymal transition involved in endocardial cushion formation	ECO:0000304	TAS	PMID:20951801		9606	BHF-UCL	part_of(GO:0003180),occurs_in(CL:2000008)	20190123	P
UniProtKB	Q9UBP5	HEY2	involved_in	GO:0061314	Notch signaling involved in heart development	ECO:0000304	TAS	PMID:20951801		9606	BHF-UCL	part_of(GO:0003198),occurs_in(CL:2000008),part_of(GO:0003180)	20190123	P
UniProtKB	O35607	Bmpr2	involved_in	GO:0003176	aortic valve development	ECO:0000315	IMP	PMID:12441304	GO:1905314	10090	BHF-UCL		20190129	P
UniProtKB	O35607	Bmpr2	involved_in	GO:0003177	pulmonary valve development	ECO:0000315	IMP	PMID:12441304	GO:1905314	10090	BHF-UCL		20190129	P
UniProtKB	P97469	Snai2	involved_in	GO:0003198	epithelial to mesenchymal transition involved in endocardial cushion formation	ECO:0000315	IMP	PMID:18663143		10090	BHF-UCL	occurs_in(UBERON:0002087)	20190311	P
UniProtKB	P97469	Snai2	involved_in	GO:0003273	cell migration involved in endocardial cushion formation	ECO:0000315	IMP	PMID:18663143		10090	BHF-UCL	occurs_in(UBERON:0002087)	20190311	P
UniProtKB	P29474	NOS3	involved_in	GO:0045747	positive regulation of Notch signaling pathway	ECO:0000305	IC	PMID:23583836	GO:0003180|GO:0010628	9606	BHF-UCL		20190417	P
UniProtKB	P29474	NOS3	acts_upstream_of_positive_effect	GO:0010628	positive regulation of gene expression	ECO:0000250	ISS	PMID:23583836	UniProtKB:P70313	9606	BHF-UCL	occurs_in(UBERON:0002137),has_input(UniProtKB:Q9Y5J3)	20190417	P
UniProtKB	P70313	Nos3	acts_upstream_of_positive_effect	GO:0010628	positive regulation of gene expression	ECO:0000316	IGI	PMID:23583836	UniProtKB:Q01705	10090	BHF-UCL	occurs_in(UBERON:0002137),has_input(UniProtKB:Q04887)	20190417	P
UniProtKB	P70313	Nos3	acts_upstream_of_positive_effect	GO:0010628	positive regulation of gene expression	ECO:0000315	IMP	PMID:23583836		10090	BHF-UCL	occurs_in(UBERON:0002137),has_input(UniProtKB:Q9QUM5)	20190417	P
UniProtKB	Q63722	Jag1	involved_in	GO:0007219	Notch signaling pathway	ECO:0000314	IDA	PMID:18593716		10116	BHF-UCL		20190814	P
UniProtKB	P35846	Folr1	involved_in	GO:0001947	heart looping	ECO:0000315	IMP	PMID:17286298		10090	BHF-UCL	occurs_in(UBERON:0000068)	20191129	P
UniProtKB	P35846	Folr1	involved_in	GO:0003147	neural crest cell migration involved in heart formation	ECO:0000315	IMP	PMID:17286298		10090	BHF-UCL	occurs_in(UBERON:0000068)	20191129	P
UniProtKB	P35846	Folr1	involved_in	GO:0003253	cardiac neural crest cell migration involved in outflow tract morphogenesis	ECO:0000315	IMP	PMID:17286298		10090	BHF-UCL	occurs_in(UBERON:0000068)	20191129	P
UniProtKB	P35846	Folr1	involved_in	GO:0061626	pharyngeal arch artery morphogenesis	ECO:0000315	IMP	PMID:17286298		10090	BHF-UCL	occurs_in(UBERON:0000068)	20191129	P
UniProtKB	P35846	Folr1	involved_in	GO:0061713	anterior neural tube closure	ECO:0000315	IMP	PMID:17286298		10090	BHF-UCL	occurs_in(UBERON:0000068)	20191129	P
UniProtKB	P21274	Bmp2	involved_in	GO:0001837	epithelial to mesenchymal transition	ECO:0000315	IMP	PMID:16730346		10090	BHF-UCL	occurs_in(UBERON:0002087),occurs_in(CL:0002350)	20200825	P
UniProtKB	P21274	Bmp2	involved_in	GO:1905072	cardiac jelly development	ECO:0000315	IMP	PMID:16730346		10090	BHF-UCL		20200825	P
UniProtKB	P21274	Bmp2	involved_in	GO:1905222	atrioventricular canal morphogenesis	ECO:0000315	IMP	PMID:16730346		10090	BHF-UCL		20200825	P
UniProtKB	P21274	Bmp2	enables	GO:0005125	cytokine activity	ECO:0000315	IMP	PMID:16730346		10090	BHF-UCL	part_of(GO:1905072),occurs_in(UBERON:0002087),part_of(GO:0003331),part_of(GO:0030509)|part_of(GO:1905222),part_of(GO:0061312)|part_of(GO:0003272),part_of(GO:0061312)|part_of(GO:0001837),occurs_in(UBERON:0002087),part_of(GO:0061312)	20200825	F
UniProtKB	P21274	Bmp2	acts_upstream_of_or_within	GO:0003176	aortic valve development	ECO:0000315	IMP	PMID:16730346		10090	BHF-UCL		20200825	P
UniProtKB	P21274	Bmp2	involved_in	GO:0003210	cardiac atrium formation	ECO:0000315	IMP	PMID:16730346		10090	BHF-UCL		20200825	P
UniProtKB	P21274	Bmp2	involved_in	GO:0003272	endocardial cushion formation	ECO:0000315	IMP	PMID:16730346		10090	BHF-UCL		20200825	P
UniProtKB	P21274	Bmp2	involved_in	GO:0003331	positive regulation of extracellular matrix constituent secretion	ECO:0000315	IMP	PMID:16730346		10090	BHF-UCL	part_of(GO:1905072),occurs_in(UBERON:0002087)	20200825	P
UniProtKB	P21274	Bmp2	acts_upstream_of	GO:0010628	positive regulation of gene expression	ECO:0000315	IMP	PMID:16730346		10090	BHF-UCL	occurs_in(UBERON:0002087),has_input(UniProtKB:Q60707)|occurs_in(UBERON:0002087),has_input(UniProtKB:P20067)|occurs_in(UBERON:0002087),has_input(UniProtKB:Q01705)|occurs_in(UBERON:0002087),has_input(UniProtKB:Q08369)	20200825	P
UniProtKB	P21274	Bmp2	involved_in	GO:0030509	BMP signaling pathway	ECO:0000315	IMP	PMID:16730346		10090	BHF-UCL	part_of(GO:1905072),occurs_in(UBERON:0002087),part_of(GO:0003331)	20200825	P
UniProtKB	P21274	Bmp2	involved_in	GO:0061312	BMP signaling pathway involved in heart development	ECO:0000315	IMP	PMID:16730346		10090	BHF-UCL	causally_upstream_of(GO:0010629)|results_in_formation_of(UBERON:0002081)|part_of(GO:1905222)|part_of(GO:0003272)|part_of(GO:0001837),occurs_in(UBERON:0002087)	20200825	P
UniProtKB	O88942	Nfatc1	involved_in	GO:0003197	endocardial cushion development	ECO:0000316	IGI	PMID:22300732	UniProtKB:P61022	10090	BHF-UCL	part_of(GO:0003170)|occurs_in(UBERON:0009889)	20200923	P
UniProtKB	O88942	Nfatc1	involved_in	GO:1905314	semi-lunar valve development	ECO:0000315	IMP	PMID:22300732		10090	BHF-UCL	part_of(GO:0003170)|occurs_in(UBERON:0009889)	20200923	P
UniProtKB	O88942	Nfatc1	involved_in	GO:0003170	heart valve development	ECO:0000315	IMP	PMID:22300732		10090	BHF-UCL	occurs_in(UBERON:0009889)	20200923	P
UniProtKB	O88942	Nfatc1	involved_in	GO:0003176	aortic valve development	ECO:0000315	IMP	PMID:22300732		10090	BHF-UCL	part_of(GO:0003170)|occurs_in(UBERON:0009889)	20200923	P
UniProtKB	O88942	Nfatc1	involved_in	GO:0003177	pulmonary valve development	ECO:0000315	IMP	PMID:22300732		10090	BHF-UCL	part_of(GO:0003170)|occurs_in(UBERON:0009889)	20200923	P
UniProtKB	P01160	NPPA	involved_in	GO:0003180	aortic valve morphogenesis	ECO:0000304	TAS	PMID:29325903		9606	BHF-UCL		20201118	P
UniProtKB	P29474	NOS3	involved_in	GO:0003180	aortic valve morphogenesis	ECO:0000304	TAS	PMID:29325903		9606	BHF-UCL		20201118	P
UniProtKB	P43694	GATA4	enables	GO:0001216	DNA-binding transcription activator activity	ECO:0000314	IDA	PMID:29325903		9606	BHF-UCL	has_input(UniProtKB:P01160)|has_input(UniProtKB:P29474)	20201118	F
UniProtKB	P43694	GATA4	involved_in	GO:0045944	positive regulation of transcription by RNA polymerase II	ECO:0000314	IDA	PMID:29325903		9606	BHF-UCL	has_input(UniProtKB:P01160)|has_input(UniProtKB:P29474)	20201118	P
UniProtKB	P52952	NKX2-5	involved_in	GO:0003180	aortic valve morphogenesis	ECO:0000304	TAS	PMID:29325903		9606	BHF-UCL		20201118	P
UniProtKB	P42582	Nkx2-5	involved_in	GO:0003007	heart morphogenesis	ECO:0000315	IMP	PMID:17234970		10090	BHF-UCL		20201119	P
UniProtKB	P42582	Nkx2-5	involved_in	GO:0003228	atrial cardiac muscle tissue development	ECO:0000315	IMP	PMID:17234970		10090	BHF-UCL		20201119	P
UniProtKB	P97474	Pitx2	involved_in	GO:0060971	embryonic heart tube left/right pattern formation	ECO:0000315	IMP	PMID:17234970		10090	BHF-UCL		20201119	P
UniProtKB	P52952	NKX2-5	enables	GO:0001216	DNA-binding transcription activator activity	ECO:0000314	IDA	PMID:29325903		9606	BHF-UCL	has_input(UniProtKB:P29474)	20201119	F
UniProtKB	P52952	NKX2-5	involved_in	GO:0045944	positive regulation of transcription by RNA polymerase II	ECO:0000314	IDA	PMID:29325903		9606	BHF-UCL	has_input(UniProtKB:P29474)	20201119	P
UniProtKB	O15119	TBX3	involved_in	GO:1905072	cardiac jelly development	ECO:0000315	IMP	PMID:22130515		9606	BHF-UCL		20201203	P
UniProtKB	O15119	TBX3	involved_in	GO:2000137	negative regulation of cell proliferation involved in heart morphogenesis	ECO:0000315	IMP	PMID:22130515		9606	BHF-UCL		20201203	P
UniProtKB	O15119	TBX3	involved_in	GO:0003272	endocardial cushion formation	ECO:0000315	IMP	PMID:22130515		9606	BHF-UCL		20201203	P
UniProtKB	P70324	Tbx3	involved_in	GO:1905222	atrioventricular canal morphogenesis	ECO:0000316	IGI	PMID:22130515	UniProtKB:Q60707	10090	BHF-UCL		20201203	P
UniProtKB	P70324	Tbx3	involved_in	GO:0036302	atrioventricular canal development	ECO:0000316	IGI	PMID:22130515	UniProtKB:Q60707	10090	BHF-UCL		20201203	P
UniProtKB	Q13207	TBX2	involved_in	GO:1905072	cardiac jelly development	ECO:0000315	IMP	PMID:22130515		9606	BHF-UCL		20201203	P
UniProtKB	Q13207	TBX2	involved_in	GO:0003272	endocardial cushion formation	ECO:0000315	IMP	PMID:22130515		9606	BHF-UCL		20201203	P
UniProtKB	Q60707	Tbx2	involved_in	GO:1905222	atrioventricular canal morphogenesis	ECO:0000316	IGI	PMID:22130515	UniProtKB:P70324	10090	BHF-UCL		20201203	P
UniProtKB	Q60707	Tbx2	involved_in	GO:0036302	atrioventricular canal development	ECO:0000316	IGI	PMID:22130515	UniProtKB:P70324	10090	BHF-UCL		20201203	P
UniProtKB	O15119	TBX3	involved_in	GO:0060931	sinoatrial node cell development	ECO:0000314	IDA	PMID:22130515		9606	BHF-UCL		20201204	P
UniProtKB	O15119	TBX3	involved_in	GO:0060317	cardiac epithelial to mesenchymal transition	ECO:0000315	IMP	PMID:22130515		9606	BHF-UCL		20201204	P
UniProtKB	O15119	TBX3	involved_in	GO:1905222	atrioventricular canal morphogenesis	ECO:0000250	ISS	PMID:22130515	UniProtKB:P70324	9606	BHF-UCL		20201204	P
UniProtKB	O15119	TBX3	involved_in	GO:0036302	atrioventricular canal development	ECO:0000250	ISS	PMID:22130515	UniProtKB:P70324	9606	BHF-UCL		20201204	P
UniProtKB	Q13207	TBX2	involved_in	GO:1905222	atrioventricular canal morphogenesis	ECO:0000250	ISS	PMID:22130515	UniProtKB:Q60707	9606	BHF-UCL		20201204	P
UniProtKB	Q13207	TBX2	involved_in	GO:0036302	atrioventricular canal development	ECO:0000250	ISS	PMID:22130515	UniProtKB:Q60707	9606	BHF-UCL		20201204	P
UniProtKB	P42582	Nkx2-5	involved_in	GO:0055013	cardiac muscle cell development	ECO:0000315	IMP	PMID:19166829		10090	BHF-UCL		20201208	P
UniProtKB	P70390	Shox2	acts_upstream_of	GO:0002027	regulation of heart rate	ECO:0000315	IMP	PMID:19166829		10090	BHF-UCL		20201208	P
UniProtKB	P70390	Shox2	involved_in	GO:0003163	sinoatrial node development	ECO:0000315	IMP	PMID:19166829		10090	BHF-UCL		20201208	P
UniProtKB	P70390	Shox2	involved_in	GO:0003213	cardiac right atrium morphogenesis	ECO:0000315	IMP	PMID:19166829		10090	BHF-UCL		20201208	P
UniProtKB	P70390	Shox2	involved_in	GO:0060920	cardiac pacemaker cell differentiation	ECO:0000315	IMP	PMID:19166829		10090	BHF-UCL	occurs_in(UBERON:0002351),part_of(GO:0003163)	20201208	P
UniProtKB	P36895	Bmpr1a	involved_in	GO:0003171	atrioventricular valve development	ECO:0000315	IMP	PMID:11854453		10090	BHF-UCL		20201209	P
UniProtKB	P36895	Bmpr1a	involved_in	GO:0003203	endocardial cushion morphogenesis	ECO:0000315	IMP	PMID:11854453		10090	BHF-UCL		20201209	P
UniProtKB	P36895	Bmpr1a	involved_in	GO:0003222	ventricular trabecula myocardium morphogenesis	ECO:0000315	IMP	PMID:11854453		10090	BHF-UCL		20201209	P
UniProtKB	P36895	Bmpr1a	acts_upstream_of_or_within	GO:0010629	negative regulation of gene expression	ECO:0000315	IMP	PMID:11854453		10090	BHF-UCL	has_input(UniProtKB:P05125),occurs_in(UBERON:0002081)|has_input(UniProtKB:Q9R229),occurs_in(UBERON:0002081)	20201209	P
UniProtKB	P36895	Bmpr1a	involved_in	GO:0048568	embryonic organ development	ECO:0000315	IMP	PMID:11854453		10090	BHF-UCL		20201209	P
UniProtKB	P36895	Bmpr1a	involved_in	GO:0060412	ventricular septum morphogenesis	ECO:0000315	IMP	PMID:11854453		10090	BHF-UCL		20201209	P
UniProtKB	P36895	Bmpr1a	involved_in	GO:0061312	BMP signaling pathway involved in heart development	ECO:0000315	IMP	PMID:11854453		10090	BHF-UCL		20201209	P
UniProtKB	P36895	Bmpr1a	acts_upstream_of_or_within	GO:0032915	positive regulation of transforming growth factor beta2 production	ECO:0000315	IMP	PMID:11854453		10090	BHF-UCL	occurs_in(UBERON:0002349)	20201209	P
UniProtKB	P21274	Bmp2	involved_in	GO:0001837	epithelial to mesenchymal transition	ECO:0000315	IMP	PMID:21983003		10090	BHF-UCL	occurs_in(UBERON:0002062)	20210108	P
UniProtKB	P97489	Gata5	located_in	GO:0000785	chromatin	ECO:0000314	IDA	PMID:21633169		10090	BHF-UCL	coincident_with(SO:0000170)	20210108	C
UniProtKB	Q9ES03	Tbx20	involved_in	GO:0003171	atrioventricular valve development	ECO:0000315	IMP	PMID:21983003		10090	BHF-UCL		20210108	P
UniProtKB	Q9ES03	Tbx20	involved_in	GO:0003272	endocardial cushion formation	ECO:0000315	IMP	PMID:21983003		10090	BHF-UCL		20210108	P
UniProtKB	Q9ES03	Tbx20	involved_in	GO:0010718	positive regulation of epithelial to mesenchymal transition	ECO:0000315	IMP	PMID:21983003		10090	BHF-UCL	occurs_in(UBERON:0002062)	20210108	P
UniProtKB	Q9ES03	Tbx20	involved_in	GO:0014031	mesenchymal cell development	ECO:0000315	IMP	PMID:21983003		10090	BHF-UCL	occurs_in(UBERON:0002062)	20210108	P
UniProtKB	Q9ES03	Tbx20	involved_in	GO:0036302	atrioventricular canal development	ECO:0000315	IMP	PMID:21983003		10090	BHF-UCL		20210108	P
UniProtKB	Q9ES03	Tbx20	acts_upstream_of	GO:0030513	positive regulation of BMP signaling pathway	ECO:0000315	IMP	PMID:21983003		10090	BHF-UCL	occurs_in(UBERON:0002062),part_of(GO:0010718)	20210108	P
UniProtKB	Q04887	Sox9	involved_in	GO:0045944	positive regulation of transcription by RNA polymerase II	ECO:0000316	IGI	PMID:22110751	UniProtKB:Q01705	10090	BHF-UCL	occurs_in(UBERON:0002137),has_input(UniProtKB:P28481)	20210111	P
UniProtKB	Q06806	Tie1	involved_in	GO:0003180	aortic valve morphogenesis	ECO:0000315	IMP	PMID:31319059		10090	BHF-UCL		20210111	P
UniProtKB	Q06806	Tie1	acts_upstream_of	GO:1901201	regulation of extracellular matrix assembly	ECO:0000315	IMP	PMID:31319059		10090	BHF-UCL	part_of(GO:0003180)	20210111	P
UniProtKB	Q07008	Notch1	involved_in	GO:0045944	positive regulation of transcription by RNA polymerase II	ECO:0000316	IGI	PMID:22110751	UniProtKB:F1LYL9	10116	BHF-UCL	occurs_in(UBERON:0002137),has_input(UniProtKB:F1LRM7)	20210111	P
UniProtKB	Q9WV08	Aplnr	involved_in	GO:0001944	vasculature development	ECO:0000315	IMP	PMID:23603510		10090	BHF-UCL	occurs_in(UBERON:0001040)	20210204	P
UniProtKB	Q9WV08	Aplnr	involved_in	GO:0001947	heart looping	ECO:0000315	IMP	PMID:23603510		10090	BHF-UCL		20210204	P
UniProtKB	Q9WV08	Aplnr	involved_in	GO:0003171	atrioventricular valve development	ECO:0000315	IMP	PMID:23603510		10090	BHF-UCL		20210204	P
UniProtKB	Q9WV08	Aplnr	involved_in	GO:0003272	endocardial cushion formation	ECO:0000315	IMP	PMID:23603510		10090	BHF-UCL		20210204	P
UniProtKB	Q9WV08	Aplnr	acts_upstream_of_or_within	GO:1903596	regulation of gap junction assembly	ECO:0000315	IMP	PMID:23603510		10090	BHF-UCL		20210204	P
UniProtKB	Q9WV08	Aplnr	involved_in	GO:0010468	regulation of gene expression	ECO:0000315	IMP	PMID:23603510		10090	BHF-UCL	has_input(UniProtKB:Q60843),occurs_in(UBERON:0002165)|occurs_in(CL:0000115),occurs_in(UBERON:0000947),has_input(UniProtKB:Q60843)	20210204	P
UniProtKB	Q9WV08	Aplnr	acts_upstream_of	GO:0010629	negative regulation of gene expression	ECO:0000315	IMP	PMID:23603510		10090	BHF-UCL	has_input(UniProtKB:P28235),occurs_in(UBERON:0004851)|has_input(UniProtKB:Q01231),occurs_in(UBERON:0004851)|has_input(UniProtKB:P29533),occurs_in(UBERON:0004851)	20210204	P
UniProtKB	Q9WV08	Aplnr	involved_in	GO:0035886	vascular associated smooth muscle cell differentiation	ECO:0000315	IMP	PMID:23603510		10090	BHF-UCL		20210204	P
UniProtKB	Q9WV08	Aplnr	involved_in	GO:0035904	aorta development	ECO:0000315	IMP	PMID:23603510		10090	BHF-UCL		20210204	P
UniProtKB	Q9WV08	Aplnr	involved_in	GO:0060183	apelin receptor signaling pathway	ECO:0000315	IMP	PMID:23603510		10090	BHF-UCL	causally_upstream_of(GO:0031065)	20210204	P
UniProtKB	Q9WV08	Aplnr	involved_in	GO:0060412	ventricular septum morphogenesis	ECO:0000315	IMP	PMID:23603510		10090	BHF-UCL		20210204	P
UniProtKB	Q9WV08	Aplnr	involved_in	GO:0060841	venous blood vessel development	ECO:0000315	IMP	PMID:23603510		10090	BHF-UCL	occurs_in(UBERON:0003087)	20210204	P
UniProtKB	Q9WV08	Aplnr	involved_in	GO:0060976	coronary vasculature development	ECO:0000315	IMP	PMID:23603510		10090	BHF-UCL	occurs_in(UBERON:0002082)	20210204	P
UniProtKB	Q9WV08	Aplnr	acts_upstream_of	GO:0031065	positive regulation of histone deacetylation	ECO:0000315	IMP	PMID:23603510		10090	BHF-UCL		20210204	P
UniProtKB	O43497	CACNA1G	involved_in	GO:0003163	sinoatrial node development	ECO:0000303	NAS	PMID:26786210		9606	BHF-UCL		20210211	P
UniProtKB	O60682	MSC	involved_in	GO:0003161	cardiac conduction system development	ECO:0000303	NAS	PMID:26786210		9606	BHF-UCL		20210211	P
UniProtKB	O95452	GJB6	involved_in	GO:0003163	sinoatrial node development	ECO:0000303	NAS	PMID:26786210		9606	BHF-UCL		20210211	P
UniProtKB	P01160	NPPA	involved_in	GO:0003161	cardiac conduction system development	ECO:0000303	NAS	PMID:26786210		9606	BHF-UCL		20210211	P
UniProtKB	P12644	BMP4	involved_in	GO:0003163	sinoatrial node development	ECO:0000303	NAS	PMID:26786210		9606	BHF-UCL		20210211	P
UniProtKB	P16860	NPPB	involved_in	GO:0003161	cardiac conduction system development	ECO:0000303	NAS	PMID:26786210		9606	BHF-UCL		20210211	P
UniProtKB	P17302	GJA1	involved_in	GO:0003161	cardiac conduction system development	ECO:0000303	NAS	PMID:26786210		9606	BHF-UCL		20210211	P
UniProtKB	P28360	MSX1	involved_in	GO:0003161	cardiac conduction system development	ECO:0000303	NAS	PMID:26786210		9606	BHF-UCL		20210211	P
UniProtKB	P35548	MSX2	involved_in	GO:0003161	cardiac conduction system development	ECO:0000303	NAS	PMID:26786210		9606	BHF-UCL		20210211	P
UniProtKB	P43694	GATA4	involved_in	GO:0003162	atrioventricular node development	ECO:0000303	NAS	PMID:26786210		9606	BHF-UCL		20210211	P
UniProtKB	P43694	GATA4	involved_in	GO:0036302	atrioventricular canal development	ECO:0000303	NAS	PMID:26786210		9606	BHF-UCL		20210211	P
UniProtKB	Q04721	NOTCH2	involved_in	GO:0003162	atrioventricular node development	ECO:0000303	NAS	PMID:26786210		9606	BHF-UCL		20210211	P
UniProtKB	Q13485	SMAD4	involved_in	GO:0003161	cardiac conduction system development	ECO:0000303	NAS	PMID:26786210		9606	BHF-UCL		20210211	P
UniProtKB	Q14524	SCN5A	involved_in	GO:0003161	cardiac conduction system development	ECO:0000303	NAS	PMID:26786210		9606	BHF-UCL		20210211	P
UniProtKB	Q15797	SMAD1	involved_in	GO:0003161	cardiac conduction system development	ECO:0000303	NAS	PMID:26786210		9606	BHF-UCL		20210211	P
UniProtKB	Q92908	GATA6	involved_in	GO:0003162	atrioventricular node development	ECO:0000303	NAS	PMID:26786210		9606	BHF-UCL		20210211	P
UniProtKB	Q92908	GATA6	involved_in	GO:0036302	atrioventricular canal development	ECO:0000303	NAS	PMID:26786210		9606	BHF-UCL		20210211	P
UniProtKB	Q99717	SMAD5	involved_in	GO:0003161	cardiac conduction system development	ECO:0000303	NAS	PMID:26786210		9606	BHF-UCL		20210211	P
UniProtKB	Q9BPY8	HOPX	involved_in	GO:0003166	bundle of His development	ECO:0000303	NAS	PMID:26786210		9606	BHF-UCL		20210211	P
UniProtKB	Q9UBP5	HEY2	involved_in	GO:0003161	cardiac conduction system development	ECO:0000303	NAS	PMID:26786210		9606	BHF-UCL		20210211	P
UniProtKB	Q9Y3Q4	HCN4	involved_in	GO:0003163	sinoatrial node development	ECO:0000303	NAS	PMID:26786210		9606	BHF-UCL		20210211	P
UniProtKB	Q9Y5J3	HEY1	involved_in	GO:0003161	cardiac conduction system development	ECO:0000303	NAS	PMID:26786210		9606	BHF-UCL		20210211	P
UniProtKB	O15119	TBX3	enables	GO:0001228	DNA-binding transcription activator activity, RNA polymerase II-specific	ECO:0000314	IDA	PMID:22130515		9606	BHF-UCL	occurs_in(UBERON:0000948),part_of(GO:0060317)	20210510	F
UniProtKB	O15119	TBX3	enables	GO:0001227	DNA-binding transcription repressor activity, RNA polymerase II-specific	ECO:0000314	IDA	PMID:22130515		9606	BHF-UCL	occurs_in(UBERON:0000948),part_of(GO:0060317)	20210510	F
UniProtKB	O15119	TBX3	involved_in	GO:0000122	negative regulation of transcription by RNA polymerase II	ECO:0000315	IMP	PMID:22130515		9606	BHF-UCL	occurs_in(UBERON:0000948),part_of(GO:0060317)	20210511	P
UniProtKB	O15119	TBX3	involved_in	GO:0045944	positive regulation of transcription by RNA polymerase II	ECO:0000315	IMP	PMID:22130515		9606	BHF-UCL	occurs_in(UBERON:0000948),part_of(GO:0060317)	20210511	P
UniProtKB	P70390	Shox2	involved_in	GO:0003172	sinoatrial valve development	ECO:0000315	IMP	PMID:19166829		10090	BHF-UCL		20210524	P
UniProtKB	O15119	TBX3	enables	GO:0000978	RNA polymerase II cis-regulatory region sequence-specific DNA binding	ECO:0000314	IDA	PMID:22130515		9606	BHF-UCL	occurs_in(UBERON:0000948)	20211221	F
UniProtKB	Q60707	Tbx2	involved_in	GO:0006357	regulation of transcription by RNA polymerase II	ECO:0000314	IDA	PMID:15459098		10090	BHF-UCL	has_input(UniProtKB:P05125),part_of(GO:0060379)|has_input(UniProtKB:Q01231),part_of(GO:0060379)	20220217	P
UniProtKB	Q60707	Tbx2	involved_in	GO:0060379	cardiac muscle cell myoblast differentiation	ECO:0000314	IDA	PMID:15459098		10090	BHF-UCL		20220217	P
UniProtKB	P97489	Gata5	involved_in	GO:0007507	heart development	ECO:0000314	IDA	PMID:21633169		10090	BHF-UCL		20220217	P
UniProtKB	P97489	Gata5	involved_in	GO:0045944	positive regulation of transcription by RNA polymerase II	ECO:0000314	IDA	PMID:21633169		10090	BHF-UCL	has_input(UniProtKB:P70313),occurs_in(UBERON:0004145),part_of(GO:0003180)|has_input(UniProtKB:P70313),occurs_in(CL:0000115),occurs_in(UBERON:0002084),part_of(GO:0003180)	20220217	P
UniProtKB	O43623	SNAI2	enables	GO:0001227	DNA-binding transcription repressor activity, RNA polymerase II-specific	ECO:0000314	IDA	PMID:18663143		9606	BHF-UCL		20220727	F
UniProtKB	Q9WV93	Hey1	involved_in	GO:0061314	Notch signaling involved in heart development	ECO:0000315	IMP	PMID:17259303		10090	BHF-UCL		20220823	P
UniProtKB	P48436	SOX9	involved_in	GO:0003180	aortic valve morphogenesis	ECO:0000314	IDA	PMID:22110751		9606	BHF-UCL		20220823	P
UniProtKB	P48436	SOX9	enables	GO:0000978	RNA polymerase II cis-regulatory region sequence-specific DNA binding	ECO:0000314	IDA	PMID:22110751		9606	BHF-UCL	occurs_in(UBERON:0002137)	20220823	F
UniProtKB	P48436	SOX9	enables	GO:0001228	DNA-binding transcription activator activity, RNA polymerase II-specific	ECO:0000314	IDA	PMID:22110751		9606	BHF-UCL	has_input(UniProtKB:P02458),occurs_in(UBERON:0002137)	20220823	F
UniProtKB	P48436	SOX9	involved_in	GO:0045944	positive regulation of transcription by RNA polymerase II	ECO:0000314	IDA	PMID:22110751		9606	BHF-UCL	has_input(UniProtKB:P02458),occurs_in(UBERON:0002137)	20220823	P
UniProtKB	P48436	SOX9	involved_in	GO:0070168	negative regulation of biomineral tissue development	ECO:0000314	IDA	PMID:22110751		9606	BHF-UCL	occurs_in(UBERON:0002137),part_of(GO:0003180)	20220823	P
UniProtKB	P54320	Eln	enables	GO:0030023	extracellular matrix constituent conferring elasticity	ECO:0000314	IDA	PMID:20576933		10090	BHF-UCL	part_of(UBERON:0002137)	20220823	F
UniProtKB	P54320	Eln	involved_in	GO:0003180	aortic valve morphogenesis	ECO:0000315	IMP	PMID:20576933		10090	BHF-UCL		20220823	P
UniProtKB	P54320	Eln	involved_in	GO:0085029	extracellular matrix assembly	ECO:0000315	IMP	PMID:20576933		10090	BHF-UCL	part_of(GO:0003180)	20220823	P
UniProtKB	Q01705	Notch1	involved_in	GO:0045944	positive regulation of transcription by RNA polymerase II	ECO:0000314	IDA	PMID:22110751		10090	BHF-UCL	has_input(UniProtKB:P28481)|has_input(UniProtKB:Q04887)	20220823	P
UniProtKB	Q07008	Notch1	involved_in	GO:0010628	positive regulation of gene expression	ECO:0000315	IMP	PMID:22110751		10116	BHF-UCL	occurs_in(UBERON:0002137),has_input(UniProtKB:F1LYL9)	20220823	P
UniProtKB	Q9NR61	DLL4	involved_in	GO:0003180	aortic valve morphogenesis	ECO:0000314	IDA	PMID:26491108		9606	BHF-UCL		20220823	P
UniProtKB	Q9QUS4	Hey2	involved_in	GO:0000122	negative regulation of transcription by RNA polymerase II	ECO:0000314	IDA	PMID:22110751		10090	BHF-UCL	has_input(UniProtKB:P10923),part_of(GO:0003180)	20220823	P
UniProtKB	Q9QUS4	Hey2	involved_in	GO:0003180	aortic valve morphogenesis	ECO:0000314	IDA	PMID:22110751		10090	BHF-UCL		20220823	P
UniProtKB	Q9QUS4	Hey2	involved_in	GO:0070168	negative regulation of biomineral tissue development	ECO:0000314	IDA	PMID:22110751		10090	BHF-UCL	part_of(GO:0003180)	20220823	P
UniProtKB	Q9WV93	Hey1	involved_in	GO:0000122	negative regulation of transcription by RNA polymerase II	ECO:0000314	IDA	PMID:22110751		10090	BHF-UCL	has_input(UniProtKB:P10923),part_of(GO:0003180)	20220823	P
UniProtKB	Q9WV93	Hey1	involved_in	GO:0003180	aortic valve morphogenesis	ECO:0000314	IDA	PMID:22110751		10090	BHF-UCL		20220823	P
UniProtKB	Q9WV93	Hey1	involved_in	GO:0045944	positive regulation of transcription by RNA polymerase II	ECO:0000314	IDA	PMID:22110751		10090	BHF-UCL	has_input(UniProtKB:Q04887),part_of(GO:0003180)	20220823	P
UniProtKB	Q9WV93	Hey1	involved_in	GO:0070168	negative regulation of biomineral tissue development	ECO:0000314	IDA	PMID:22110751		10090	BHF-UCL	part_of(GO:0003180)	20220823	P
UniProtKB	F1RFU7	CDH11	involved_in	GO:0016477	cell migration	ECO:0000316	IGI	PMID:26188246	UniProtKB:P61586	9823	BHF-UCL	occurs_in(UBERON:0011742),part_of(GO:0003189)	20221018	P
UniProtKB	F1RFU7	CDH11	involved_in	GO:0003189	aortic valve formation	ECO:0000316	IGI	PMID:26188246	UniProtKB:P61586	9823	BHF-UCL	occurs_in(UBERON:0011742)	20221018	P
UniProtKB	O88566	Axin2	involved_in	GO:0003180	aortic valve morphogenesis	ECO:0000315	IMP	PMID:28069701		10090	BHF-UCL		20221018	P
UniProtKB	O88566	Axin2	involved_in	GO:0003183	mitral valve morphogenesis	ECO:0000315	IMP	PMID:28069701		10090	BHF-UCL		20221018	P
UniProtKB	O88566	Axin2	involved_in	GO:1903053	regulation of extracellular matrix organization	ECO:0000315	IMP	PMID:28069701		10090	BHF-UCL	part_of(GO:0003183)|part_of(GO:0003180)	20221018	P
UniProtKB	O88566	Axin2	involved_in	GO:0090090	negative regulation of canonical Wnt signaling pathway	ECO:0000315	IMP	PMID:28069701		10090	BHF-UCL	part_of(GO:0003183)|part_of(GO:0003180)	20221018	P
UniProtKB	P55287	CDH11	involved_in	GO:0016477	cell migration	ECO:0000250	ISS	PMID:26188246	UniProtKB:F1RFU7	9606	BHF-UCL	occurs_in(UBERON:0011742),part_of(GO:0003189)	20221018	P
UniProtKB	P55287	CDH11	involved_in	GO:0003189	aortic valve formation	ECO:0000250	ISS	PMID:26188246	UniProtKB:F1RFU7	9606	BHF-UCL	occurs_in(UBERON:0011742)	20221018	P
UniProtKB	P61586	RHOA	involved_in	GO:0016477	cell migration	ECO:0000316	IGI	PMID:26188246	UniProtKB:F1RFU7	9606	BHF-UCL	occurs_in(UBERON:0011742),part_of(GO:0003189)	20221018	P
UniProtKB	P61586	RHOA	involved_in	GO:0003189	aortic valve formation	ECO:0000316	IGI	PMID:26188246	UniProtKB:F1RFU7	9606	BHF-UCL	occurs_in(UBERON:0011742)	20221018	P
UniProtKB	Q62432	Smad2	involved_in	GO:0003180	aortic valve morphogenesis	ECO:0000316	IGI	PMID:23531444	UniProtKB:Q9R001	10090	BHF-UCL		20221018	P
UniProtKB	Q62432	Smad2	involved_in	GO:0003184	pulmonary valve morphogenesis	ECO:0000316	IGI	PMID:23531444	UniProtKB:Q9R001	10090	BHF-UCL		20221018	P
UniProtKB	Q62432	Smad2	involved_in	GO:0003203	endocardial cushion morphogenesis	ECO:0000316	IGI	PMID:23531444	UniProtKB:Q9R001	10090	BHF-UCL		20221018	P
UniProtKB	Q9R001	Adamts5	involved_in	GO:0003203	endocardial cushion morphogenesis	ECO:0000316	IGI	PMID:23531444	UniProtKB:Q62432	10090	BHF-UCL		20221018	P
UniProtKB	Q9R001	Adamts5	enables	GO:0004222	metalloendopeptidase activity	ECO:0000304	TAS	PMID:23531444		10090	BHF-UCL	part_of(GO:0003180),part_of(GO:0030198)|part_of(GO:0003184),part_of(GO:0030198)|part_of(GO:0003203),part_of(GO:0030198)	20221018	F
UniProtKB	Q9R001	Adamts5	involved_in	GO:0030198	extracellular matrix organization	ECO:0000304	TAS	PMID:23531444		10090	BHF-UCL	part_of(GO:0003180)|part_of(GO:0003184)|part_of(GO:0003203)	20221018	P
UniProtKB	Q9R001	Adamts5	involved_in	GO:0003180	aortic valve morphogenesis	ECO:0000315	IMP	PMID:23531444		10090	BHF-UCL		20221018	P
UniProtKB	Q9R001	Adamts5	involved_in	GO:0003184	pulmonary valve morphogenesis	ECO:0000315	IMP	PMID:23531444		10090	BHF-UCL		20221018	P
UniProtKB	A0A0R4IWH7	cb965	involved_in	GO:0003170	heart valve development	ECO:0000315	IMP	PMID:14534590		7955	BHF-UCL		20221025	P
UniProtKB	A0A0R4IWH7	cb965	involved_in	GO:0003203	endocardial cushion morphogenesis	ECO:0000315	IMP	PMID:14534590		7955	BHF-UCL	part_of(GO:0003170)	20221025	P
UniProtKB	Q9PWH3	DKK 1.00	involved_in	GO:0003170	heart valve development	ECO:0000315	IMP	PMID:14534590		7955	BHF-UCL		20221025	P
UniProtKB	Q9PWH3	DKK 1.00	involved_in	GO:0003197	endocardial cushion development	ECO:0000315	IMP	PMID:14534590		7955	BHF-UCL	part_of(GO:0003170)	20221025	P
UniProtKB	Q9W6D9	dkk1	involved_in	GO:0003170	heart valve development	ECO:0000315	IMP	PMID:14534590		7955	BHF-UCL		20221025	P
UniProtKB	Q9W6D9	dkk1	involved_in	GO:0003197	endocardial cushion development	ECO:0000315	IMP	PMID:14534590		7955	BHF-UCL	part_of(GO:0003170)	20221025	P
UniProtKB	P37173	TGFBR2	involved_in	GO:0003180	aortic valve morphogenesis	ECO:0000315	IMP	PMID:20101701		9606	BHF-UCL		20221025	P
UniProtKB	P37173	TGFBR2	involved_in	GO:0048844	artery morphogenesis	ECO:0000315	IMP	PMID:20101701		9606	BHF-UCL		20221025	P
UniProtKB	P37173	TGFBR2	involved_in	GO:0035909	aorta morphogenesis	ECO:0000315	IMP	PMID:20101701		9606	BHF-UCL		20221025	P
UniProtKB	P37173	TGFBR2	involved_in	GO:0060021	roof of mouth development	ECO:0000315	IMP	PMID:20101701		9606	BHF-UCL		20221025	P
UniProtKB	P51141	Dvl1	involved_in	GO:0001947	heart looping	ECO:0000316	IGI	PMID:22841628	UniProtKB:Q60838	10090	BHF-UCL		20221025	P
UniProtKB	P51141	Dvl1	involved_in	GO:0003151	outflow tract morphogenesis	ECO:0000316	IGI	PMID:22841628	UniProtKB:Q60838	10090	BHF-UCL		20221025	P
UniProtKB	P97333	Nrp1	involved_in	GO:0003148	outflow tract septum morphogenesis	ECO:0000315	IMP	PMID:26053665		10090	BHF-UCL	occurs_in(UBERON:0004699)	20221025	P
UniProtKB	P97333	Nrp1	involved_in	GO:0071526	semaphorin-plexin signaling pathway	ECO:0000315	IMP	PMID:26053665		10090	BHF-UCL	part_of(GO:0003148)	20221025	P
UniProtKB	Q3UH93	Plxnd1	involved_in	GO:0003151	outflow tract morphogenesis	ECO:0000304	TAS	PMID:26053665		10090	BHF-UCL		20221025	P
UniProtKB	Q3UH93	Plxnd1	involved_in	GO:0071526	semaphorin-plexin signaling pathway	ECO:0000315	IMP	PMID:26053665		10090	BHF-UCL	part_of(GO:0003148)	20221025	P
UniProtKB	Q60838	Dvl2	involved_in	GO:0001947	heart looping	ECO:0000316	IGI	PMID:22841628	UniProtKB:P51141	10090	BHF-UCL		20221025	P
UniProtKB	Q60838	Dvl2	involved_in	GO:0003151	outflow tract morphogenesis	ECO:0000316	IGI	PMID:22841628	UniProtKB:P51141	10090	BHF-UCL		20221025	P
UniProtKB	Q62181	Sema3c	involved_in	GO:1905312	positive regulation of cardiac neural crest cell migration involved in outflow tract morphogenesis	ECO:0000314	IDA	PMID:26053665		10090	BHF-UCL		20221025	P
UniProtKB	Q62181	Sema3c	involved_in	GO:0140074	cardiac endothelial to mesenchymal transition	ECO:0000314	IDA	PMID:26053665		10090	BHF-UCL	part_of(GO:0003148)	20221025	P
UniProtKB	Q62181	Sema3c	involved_in	GO:0003148	outflow tract septum morphogenesis	ECO:0000316	IGI	PMID:26053665	UniProtKB:P97333	10090	BHF-UCL		20221025	P
UniProtKB	Q62181	Sema3c	involved_in	GO:0003148	outflow tract septum morphogenesis	ECO:0000316	IGI	PMID:26053665	UniProtKB:O35375	10090	BHF-UCL		20221025	P
UniProtKB	Q62181	Sema3c	involved_in	GO:0003148	outflow tract septum morphogenesis	ECO:0000315	IMP	PMID:26053665		10090	BHF-UCL		20221025	P
UniProtKB	Q62181	Sema3c	involved_in	GO:0071526	semaphorin-plexin signaling pathway	ECO:0000315	IMP	PMID:26053665		10090	BHF-UCL	part_of(GO:0140074)|part_of(GO:0003148)|part_of(GO:1905312)	20221025	P
